# Supplementary material for: QTL Conferring Fusarium Crown Rot Resistance in the Elite Bread Wheat Variety EGA Wylie
Source: PLoS One. 2014 Apr 28;9(4):e96011. doi: 10.1371/journal.pone.0096011 (PMC4002477; doi:10.1371/journal.pone.0096011)
Supplement: Table S1 — DArT-sequences for generating the 1,720 polymorphic markers used in this study. (XLSX) [file pone.0096011.s001.xlsx]

## Sheet: Sheet1
Table S1	DArT-sequences for generating the 1,720 polymorphic markers used in this study
Locus	sequences
1057539|F|0	TGCAGACAATGGCGTCTCCAGCCAGAAGCGCGAGCGCCTCTCCAGTCCTCCTCTTGCTCGTCGTCCTCG
980848|F|0	TGCAGCAGACATTTTTTCGGAGAAATCTCGCTAGAAACCGCTACATTACAAAACAAAACCGAGATCGGA
1102687|F|0	TGCAGCCCCGCCGTAGACAGCAATGCGATCCATGCATGCGCATGCAGCCCGCCCTCAGACCGAGATCGG
1092110|F|0	TGCAGCCGATGCGTGCCCCTGTAGCCTTTGCTACCCCGAGCCGTAAGCCGCCGCCGAGATCGGAAGAGC
1228988|F|0	TGCAGGCTTGTCCCCCTTCTTCAGGTGAGGTTCAGGGCTTCAGGCAGCCGAGATCGGAAGAGCGGTTCA
1105309|F|0	TGCAGGAAAAAGGTTCCACCTCCACCATCCGAAGACACCAAGGAGGTGTCCGAGATCGGAAGAGCGGTT
1108369|F|0	TGCAGGAAGATTAAGAACAGCATAGCGATGACAAGGATCAGGTTGGTGCCGAGATCGGAAGAGCGGTTC
100004005|F|0	TGCAGCGCATGCTCCTGCCAGGGATTCAACGCCGATAGAGCCGAGATCGGAAGAGCGGTTCAGCAGGAA
977898|F|0	TGCAGATACGGATACAGGAAAACTACTCTCTCACAAAACGATCAAGGACACCAATTCCGAGCTCTGCAT
1116488|F|0	TGCAGACGGAGAGGGGGTCACGAGGTAGGGGATGGGGAACTCCGTGACCGAGATCGGAAGAGCGGTTCA
2244340|F|0	TGCAGTTCACGGTCAATTGCAATCTCGAGTCAATTCAATTCATGAGTTCGATCTGTTGTGTCGTGCCGA
1101193|F|0	TGCAGCCATGACCACCAACCACCACGCTGGCGACCGCTTCCTCTCTGATTTTAGGCATCGCCGAGATCG
1162770|F|0	TGCAGCCGAGGTTCTCCTTGACGCCGACCTCCCCTGGATGTCTGGATGGTCTAGGGTGGCCCGAGATCG
1092225|F|0	TGCAGGACAGGTGAGGAAGATGTGGGAGGATGTTTTTGTTGTAGAGGTTGGCCTTGGAGTTCAACCGAG
1088772|F|0	TGCAGCCCCACTACCCACCCTCTGCTCACCGTTAGCCCCATTCAGCAATTCTTGACGCCTCGCCGAGAT
2252683|F|0	TGCAGAAATCCCTAACGGACGCACTCTGCGTCAAAATGTCGATGTTTCGCAACTAGCGATCGACGGAGC
2246561|F|0	TGCAGTATCTATCAAGGTGGTAGCAACAAACTTTGTCTGTGCATATACTCCAAATCGACCGAGATCGGA
100006693|F|0	TGCAGGCGTTGCTAGGGGTCCCTTCACAGCGCCAGGGGTCCGAGATCGGAAGAGCGGTTCAGCAGGAAT
1106176|F|0	TGCAGCAGTGCGGTGGGCAGGGCAATTATATGTTCATAAGGCGCTGTTTACTTTTGGCCAGTATATAAA
1126453|F|0	TGCAGCGCACTCCGCTCCGCCCTGGCCGTTGCCTCGCGCGCTCCTCCTCCGCAGCCGAGATCGGAAGAG
1201280|F|0	TGCAGTAAACTTCAGAGGGTTCTTACCAGTTAACCATAGCACTTTCAACCGAGCTACCACCGAGATCGG
1102087|F|0	TGCAGCCAGCGGTGATGAAGAGAATGGCACAGGAGACGCTCAGGACATGGGTGCGAACAATGGCGATGG
1082219|F|0	TGCAGTAGCGGTCATCGGGTCTGTCTTTGTCCACGGCGGCATCAGCGTGGCGTGTTACGTACCTACATT
1250680|F|0	TGCAGAGAGCTATCGGCATGGAGAACTTGGTGCTCAAGCAGAGAACATTGGGGAAACATGGTGGTGGGC
1091409|F|0	TGCAGGTTAGGGAGGAGGGTCGGGGCAACCACGAATTCCGTCCTGCACTGCTTCAACACCGAGATCGGA
1237596|F|0	TGCAGTAGTGAGCTAGCTGAACTTCATGGTGGCAACAACGGAGCTGCACGGGGGAGGCGCCAAAACACC
1215315|F|0	TGCAGATGCCGCTACTATCTGTTGTCGCTCACGGCCCGTAGCTGTTGCTGGCCATGGCCATGGCCGAGA
2249776|F|0	TGCAGCATCGTCCTCATCGTCCACATCGACTTCCGTAGCAGATCCATCCCAGCTGCGTCTGTTCTCCTT
1118656|F|0	TGCAGAGGGGCTTAGTCTTCTCCAGTACCCACGTGGCAAGGATACATCTTTTGATAATGAACCGAGATC
1216488|F|0	TGCAGATCACGGGTCTTGGAGCAGTGGATGGAGAAGAGCGACAGCTCAGGTGGGTCGGCCACCCAGAAG
100004812|F|0	TGCAGCTCCCGCGAGCCACGGCAAAAGCAGGGATGACCAGTCGCCGAGATCGGAAGAGCGGTTCAGCAG
100034965|F|0	TGCAGCTAAATGGCAGGAAAGACAATTGATACATAATTGGCTCCTTACTCCGAGATCGGAAGAGCGGTT
1254254|F|0	TGCAGCAAGGGAAATGTGTTTGGATTGGATATTGATCCCGAAACATCAATATCCCGAGATCGGAAGAGC
1086178|F|0	TGCAGGTGGATTAACCCAGATATCAGGGGTTTCCTACATACGCAAAAAATCTAACCGCAAAGTGGCTTT
1208185|F|0	TGCAGGAGCTCATCGCGGCCCATGGAGATGCCATCCTCTTCAGGACGAGGGATGTGAGTGACTCGTACA
1004032|F|0	TGCAGCTCAAACACGTCGTAACCAGGCAGGTCCGTACAACCGACGTAGAGGGTGGAGTTTCCCCGCGGC
1087040|F|0	TGCAGCGTGTCCTGACGCTGCCGCATCCCCTAACACCACCGACACTGGGGATCTCATGGCGCCACCTTT
2245589|F|0	TGCAGGAGAAGTCCATGGGGAGGTTGTACCCGTCGATCACCGAGATGTCGTAGAAGTCCTGCGAGCCGA
2243623|F|0	TGCAGGAGAAGTCCATGGGGACGTTATACCCGTCGATCACTGAGATGTCGTAGTAGTCCTGCGAGCCGA
2246473|F|0	TGCAGGAGAAGTCCATGGGGAGGTTGTACCCGTCGATCACGGAGATGTCGTAGAAGTCTGTGTCGCCAC
1076653|F|0	TGCAGCGCTAAATAGGAAATGCCACCAAACGCGTCTAGGGCAGCGTATGATCAATCCTAGAGCTGGATC
2258172|F|0	TGCAGACGCCTGTCCTGGACGAGGGCGGCCACGGGGGCCTTGTCCTGCTCAACGACGGCCGCGGCGAAT
1025407|F|0	TGCAGTTCTTGGTTGGTGGCGGCTGCGGTGCAGTGCTTACTCGGGTTTCCGAGATCGGAAGAGCGGTTC
1124978|F|0	TGCAGGCACCCAACCCAACCCCTACCCCTAGCCGACGCCTCCAAGGAGGACCACGACGATGGAGCGCCG
1114118|F|0	TGCAGTGAAGGGTTACAAAAACAGGAGGTGCCCTCGCTGCGACATCCCGTGACCTCCCGTGGCGTCGGC
1374686|F|0	TGCAGAGGAGGTCAATGCAGCACTATTCCAAGTAGCCCCGTCCAAGCCACCGAGATCGGAAGAGCGGTT
1161851|F|0	TGCAGAGGCCGCCGTGTCTGGGGACGCGGTTCGGCGCCCGCTCTCGTGTCACGTCCGAGATCGGAAGAG
2323329|F|0	TGCAGGCCATAGAGTCGATTCACCCTAATCGTCGACCCTCTACCCGACAAGCGCCACTTAGCCCTCAGT
1200769|F|0	TGCAGCCCAGCTAGCCCGCAAGCGACAGGAGCTTCCTCCTCTGTACGGCAGAGCATCCAGCGACTCCAC
100006726|F|0	TGCAGCTCTCCCGCGTCCGCGTCGCTCGCTGCCTCGCCGAGATCGGAAGAGCGGTTCAGCAGGAATGCC
1159415|F|0	TGCAGCTGGTCGCGTGCCCTGCTGCGACGCACTACCACCAATTACAGCCGAGATCGGAAGAGCGGTTCA
2243478|F|0	TGCAGATTTTCGGATAGAAGCAGCAGCAGCAATATAAGGGCTCAGCTGAATCAGCTACTATAACGAACA
991739|F|0	TGCAGCCTACCTGCGCCGTCGCGAGCCTCCCACACCGCGCCCCCATCACTCCCTGCTGTCCGAGATCGG
3022218|F|0	TGCAGCTCGCCGTGTGCAAGTTCTTCAGTCCAAGTTCTCCGAGATCGGAAGAGCGGTTCAGCAGGAATG
1106403|F|0	TGCAGTCCTGGAACCACGTTGGTCAAAACTAACAGCAGATAGAGAAAACCAGCCACGACACCACAAGGG
2322583|F|0	TGCAGCGAACTGATGCCTCTAGGCCATGGGCAGAAATCGACATCCAAGTCCCGAGATCGGAAGAGCGGT
1298466|F|0	TGCAGCTCCTCCTGCATGAGATCTCACAATGGCTATGTCTATGTTAATTTTAGCATACCCGAGATCGGA
1319550|F|0	TGCAGCTGCATGCTGCATCGGGGCAGCAACATCTGTCTCCTTGAGCGCCATGCTTGTATGGTTGGCTAG
2292099|F|0	TGCAGGGAGTAACCCTCATGAAGACCTTTTGATGGCAGCTATAATCCACATCGAGGATGCCGCCACAGC
2289378|F|0	TGCAGCTACCCAAGTTTGGCTCCTACGAGGACTTCAGCTGCCTGCACCATCTTCGACATTTGGGATGTC
2375090|F|0	TGCAGATGACTCTGACTACTGTGTCTATTGTCCTACGCTACAACACCCGAGATCGGAAGAGCGGTTCGG
3033886|F|0	TGCAGAAATTGCCACATCAACAGTGACAATGTTTGGAACCACCGAGATCGGAAGAGCGGTTCAGCAGGA
1055236|F|0	TGCAGAGATATCTGGATGAGTTGATTGGTGTTAAGCTGAATAGTGATGTTGATCTAGTAAAGGGCAAAA
1230314|F|0	TGCAGCCCCGAGCTTGCGGCGAGCATGGTGGCTCAACACGGTGAGCATGACGCGGCTAGGCGAGGCCGC
2242759|F|0	TGCAGCTGAATACCTAGTCATGGGTTTGAATCCTCGACTCGCTCAGCTTTTTTAGCATTTTATCACCTC
1207735|F|0	TGCAGGAGGTCAGCCACTTGTCGCTCAATCTCAGTCTTGAGAGCTGGGGAGTAACGGTACGGCCGAGAT
1086095|F|0	TGCAGGATCGTCTGCCCGCTCGCTCCAGGGTCCTCGGCTGGCCTCGCGTCCCGAGATCGGAAGAGCGGG
1094273|F|0	TGCAGCACGCGCTTGGCTTCCTTGAGGGGCGGGAAGCCGTGCGGACGTGCGTGCTCGCCCGAGATCGGA
1127019|F|0	TGCAGCATGGTCCTCACCGACTAATTTTGTTTGTTTTTGTAAGGGGAAACATGGTCCTCATCTAGAGTA
1224553|F|0	TGCAGGCAGCAGAGCAGCTGCGGCACGGGAGCTCGGGCGAGGGCGCGGTCAGGGGTGGCCGAGCGCGAG
1255035|F|0	TGCAGAACGTGTGCTTTCATCTTGGGCCACGCAAAAAGACGCCTGATCTGCCTGAAGGTGGCCGAGATC
1091397|F|0	TGCAGGAAAAGCCGTACAATGATGCACTAGGAGCGAACTAAAATACAGCGGCGGATGGACAGAGATGTT
2289616|F|0	TGCAGAAATGAGGAAAAGGCAGAAGCATGTAGTCGATACACATTAACACATGCAAGTGTAGCATGTGAA
2276422|F|0	TGCAGGAGGTGGTGATTGTGTTTGCCGCTGCCTTCAGTTCGTTCGAAGAGGTAGAATCCAAATTGGAGA
1154729|F|0	TGCAGCAGCAGCAGCAGCAGCAGCCGCAGCCAACATGGAGGCGGAGAAGCCGAGATCGGAAGAGCGGGT
1093569|F|0	TGCAGGTCATGATGGTTGTTATTGAACATGTTTCTGATATGGATACCATTGCTACGTACTGTTTTCATT
3024995|F|0	TGCAGTCTGCAAAATAGGATCCTCTTTTTTTTTAGAACCCGAGATCGGAAGAGCGGTTCAGCAGGAATG
1708201|F|0	TGCAGTGTGCGCTGCGCTGCGTGTAGTGGCTGGCTGGCTCCCTGACAAGTGGGGCCGAGATCGGAAGAG
1023971|F|0	TGCAGGGTTGTATATACTTGTTACGGCTTCTCTTTTTTGTTGGAACTACACGGTCACTCTTAACCTGTC
1139168|F|0	TGCAGGCGGCGCTCCAGATCATCCATCCCCCTTGAGCACGGCAGAATGCAGATCTCTGCACTCGCTTGC
2332740|F|0	TGCAGCTTGCGGTGGTGATGTATGTGGGCGGGGCCAGACTGAGGGTCTCATGTGTGGATGCGGCGATTG
981152|F|0	TGCAGACTGCAAGGTGGACGGAGTCACGTGGATGTTGCGTTGTAGCATGCCTGGTCGCGGCAAGCTTTC
2304170|F|0	TGCAGATTGAGTGGAGTGCTTGGCGAGACCTGAGCTCGATGGAGGGGAAGGCATCGCGCTCCGCGCCCG
977810|F|0	TGCAGATTGCCTAGTGAAAATGAATTCTTCTACATTAGATATAAAAGAAGCTGAGAGAACCTTGATGTT
1220192|F|0	TGCAGGGTGCGGCAAGCCGCACTTCCTACCTAGTCTAGCTATGAATGGCGAGGAGGCCAGACACAAAAC
100035233|F|0	TGCAGACCCTGAGACCTTAGGCCGCGGGATTCGGTGCCGAGATCGGAAGAGCGGTTCAGCAGGAATGCC
100002365|F|0	TGCAGCACCCCCACGGTGAAGCCCCGTTCCTCCCCATCTCTCTGTCCGAGATCGGAAGAGCGGTTCAGC
2278467|F|0	TGCAGATTACCGTGCGCGTGAGATCGATTGAATACAAATTAGGAGTATCTTCAAACAAGCATGCAAAGC
1205441|F|0	TGCAGGAGGGGCTGCGGAGGGAGCTCAGCCTCCACCTCCTGGTGCCCCAAGCTCCAGCGTGCTCTCCTG
1128032|F|0	TGCAGGTCAGGGATGGGCGGCGCGGGGTGGCCGAGGAGGTGCGTGGCCCTAGACCACGCGTACAGCACG
1229034|F|0	TGCAGCCCCGCGCCGTCCTTCCGTGCAAGCTGCTGCTTCACCGCCTCCTGCGCTCGGGTCCAGCGCCGC
1100813|F|0	TGCAGGGCGCTGGAATAAAAAAAGGTTGCGCAGCCGTGGATAGAACCCAAGACCGACTGCTTGAGAGCA
100003066|F|0	TGCAGTTTGTCAGCCTGATTTTTACTTCTTTTTTCCGAGATCGGAAGAGCGGTTCAGCAGGAATGCCGA
1270156|F|0	TGCAGTTTCCAAGGGACACTGTCTTATTATTTAGCTATTTGTACTGATTGATAGGAACAGTCGGAAGCA
1062720|F|0	TGCAGGTAAGTAACCAGCAGTGGGGTTTCATCTTGTTGCTTTTACAGCTTCTTAATTACTTGTGTGTAA
1055720|F|0	TGCAGATTTGAAATTCGGGTGGGGAAATGAATAAGAGTTGCTTGCAGTTCTTAAACAACGTGTTAATTA
1216985|F|0	TGCAGGAGAATCCATGTTGAGAACATAAACGGAGCTAGTGTGGAGTATGAACTGAGTGTGGGATCATCA
2345347|F|0	TGCAGCCTGGCGCGTGAGGCCAAGGCGTTGCACGCTGACGAAAAAAGACGATCGGAAGCGGTGACCGAG
1208742|F|0	TGCAGCACGTGCTGCTCTACGTGGCCGCCGACATGCCGCCCTTTGACGCCGTTCTCCAGTCCCTCCGCT
1118478|F|0	TGCAGTTGGTTCCTCCGAATCTACCAACAGAAATCACTACTGAGGAGAGAAAAACGAGAATGGAAGCCA
995818|F|0	TGCAGCTGCCCACCTCCCGCGGCCGCTGGATCTCCACGTCCATGCCGCCGCCTCCCTACCCCCTCTCTC
1057607|F|0	TGCAGGATAGTAGCCCCCGAAAGCCGTCCCTTCACCTGACATTTTCCTAACAAGTGACAACGAGGACTT
2296058|F|0	TGCAGGTAAGGTAGGTTGGCTAGGTCCGACTCGTCGACCAGTCGGCCCATGCCGACAACGGCGTCTATC
1228273|F|0	TGCAGGTCCTTCTTCAGGAAGAAGAGCGCGACACTGGGGTCGGCGTGCACCTCCGTTGTGCCCATGAGG
2302618|F|0	TGCAGCATGTACACGGACAAGGAGGTCTCGGTGATCGAGCGCCAGTCAGTCAACTGCTCGGCCGTCCAG
2324057|F|0	TGCAGCAGTTCTTTGGGGTCCATGATCCTGGCGAGGTAGAGCGTCTCCAACGACGAGACGACCACCCCC
2324492|F|0	TGCAGGCTGCGTGTCCAGCCAAGCCCAGTAGGAGCCCTTGCCTCGCGGTTCTTGTTCAAGCGTCGTGTA
1114755|F|0	TGCAGACACACATTTCTCATCATCATGAAAAACAGAGGGGTACAACAAGGCATTCACCAGTGCCTAGCC
100034927|F|0	TGCAGAGCTTCGCCATGATCTGCTGCCACCATGCCACCGAGATCGGAAGAGCGGTTCAGCAGGAATGCC
1285927|F|0	TGCAGGGTGCTGTAAAGCCCGATCCTCCCCACTAAGAACAACCTTTTGCGAGCTCCGAGATCGGAAGAG
1101858|F|0	TGCAGATTTGCCTCTAGGACGTCAGCGTCAGAATCATCATCAACCTCATTATCGGTTATGAACTCGTGA
1218468|F|0	TGCAGCCATCAATGGAAAAAATACAAGATTAACCCACGTGAAAGCTTAAGGAATGAACGATGAAAAAGT
1209342|F|0	TGCAGTGTCGCTGAATCTCCTGGCGACGCTCGTAGCTGGCACGGACTGGGAGCGGCATACCTGCTTCAT
1256518|F|0	TGCAGCTAGAGCCGACGCCTCACGCCATCACGGGTCGCCTCTGTAGCATGGTAGTCGCCACCGAGATCG
1233544|F|0	TGCAGGTGAGCAAAGTGGGCTCTGGGGAGAGCTCGCGGGAGCGAATGGTTGACGGAGTCCGCCGAGATC
1150406|F|0	TGCAGCACACTCGCCGCAGCCGCGTCTGCTCCTCTCCCTCGTCCGAGCCAGCGAGGGCCGAGATCGGAA
1016952|F|0	TGCAGTATATACGTACGTGGTAACTGCTAATATATGCTAGTCGTGGTGGTCGTGGACGTGGAGCAGATG
1132407|F|0	TGCAGCAAGAAAGAGAAGGAGATGGGGGAAATCAATACGCAGATCGGGTGGCTGGGGCTCGCTGCATTG
2276137|F|0	TGCAGGAGCATATTTTCTGACACCTCAGGCTTCGTCATGTTGACATTTGTGTCCCGTTGTATGGAGAAG
1209462|F|0	TGCAGGCGGGAGCTCCTAACGGGCGCCTTCAGCGCCGGTTCCCGTTCTGGCGCCCACACGCCCGCGAAC
1132850|F|0	TGCAGGCACAAGAGGAGGAGCGGGGGCGACAAATTTGCAGAAGCGGCGCCGAGATCGGAAGAGCGGTTC
1220343|F|0	TGCAGTAATCAGTAGGAGTAGTTAAGTGAGCTGGTAGTACAGAGGCCGTGGTAGGGGTACTAGGTAATT
100035003|F|0	TGCAGCGAGACGCAATTATGAGGATGCCGATGATCTGGTCCGAGATCGGAAGAGCGGTTCAGCAGGAAT
1301262|F|0	TGCAGGTGTTCAATAGATCTTGTCAGGGCCTGGAAGTGGTGGTGAGCTGGGTACCGTTAGAGGGCAAGG
1093616|F|0	TGCAGAAGGAAGGGGTGGCCTTGTCCGTTTTCCCTTGGCGTTGGACGTTTCCCAGAACTGACGAGGCCT
2290806|F|0	TGCAGTAACGTAGGAGTACTACTTTTGAAGCCTTCCCTTCCACTGTAGAGGAGCATGCGTTTCGATTTA
1096579|F|0	TGCAGACGACGCACGCACTCACACGACTGCGCGCAGACAGGGCTGCGGAGGGCGGAAGACGGAAGTGGA
100002107|F|0	TGCAGCTCCAGTTCCACGCACTTGCCAACTGGAACAGAAGTACTACAGAACAGCTTAAATTCGACCTAG
100004319|F|0	TGCAGGTTCGCTCGTTGGTAGGCCCCACTCCTTTCCGTCCATCCCCTACTCCTCCCGAGATCGGAAGAG
1000730|F|0	TGCAGATACTTGAATATACGTACGTATACACTGGTGTACAGATTTTAAACCGCGTTCAGCCCGAGATCG
2325897|F|0	TGCAGGTTTTGGGTTATCGATACAGGGTTACTATGCAGGTAGTGCTATTTTACAGACGTCCATCAGTAG
1282126|F|0	TGCAGTGCACGGGCGCCACGAGCTAACCACCACGCCACAGTGCAGCTCGCGTTTGAAGGCAGGCGTTCC
1211861|F|0	TGCAGGTAGACGGGCACAGAAAACAGGCTAGAACAGCGGCTGAAACTACGGCATCTCGGAGGTGCAGCG
1281664|F|0	TGCAGTGCACGGGCGCCACGCGCTAACAACCACGCCACAGCCCAGCTTGCGTTTGAAAGCAGGCGTTTC
100006558|F|0	TGCAGCAGCTCGGCGTCCGTGGGAACCTCGATGGTCGGCGCCTGACCGAGATCGGAAGAGCGGTTCAGC
1011417|F|0	TGCAGCAGAGGATATGAAGAGAAGGTGAGTTGTAGGGGTAGCGGATCCCGAGATCGGAAGAGCGGTTCA
1212866|F|0	TGCAGACTTGCAGAGCACTTGGGCCCGAGGCCGATGAGTACTTGGGCATGGCGATTTGAAGCTAGGGTT
100034922|F|0	TGCAGAAGAACGCAACCTTGCGCTCACTCTAGCAACCGAGATCGGAAGAGCGGTTCAGCAGGAATGCCG
1211385|F|0	TGCAGGTTTGTTAATCGTTCTCTGCAACTATCTACAGTTTAGTGCAGTACAGTAACAGCAACCTGGCAC
1132799|F|0	TGCAGCAACGCGGGCGTGCGCCTGCGCGGGGGGCAGGATGCGAGCGGGGTCGGGGGAGCCGAGATCGGA
1253140|F|0	TGCAGTTTCAGCGGAAGCAGCAGCACGCGGACAAAAGCAGGAAGCGAGCGGGGTGCGGGGTGGTGCACG
1865566|F|0	TGCAGATCGGCGACGCGGGCCTCCAGCTCCGGCCTCCACTCCTGGATGGCCTCCACCTTGGAGCTCAGA
1241297|F|0	TGCAGTCGCAGCTGTCGCCGCCGCTGCTGCTTCTTCTCTGTCGCGCTGCCGCCGCTAACTGCTATCCCG
1113302|F|0	TGCAGTCAAGCTTTTTTCTTTGCTTAAGAGAATGCTATGCATCCCTCTCACGGTGCCTTGTTTTGTTTT
3022950|F|0	TGCAGCGTCAGATTGTTTCATTCATAACTCAACACTCCGAGATCGGAAGAGCGGTTCAGCAGGAATGCC
1150689|F|0	TGCAGCGCCAAATAGGAAATCCCCAAAAGTCTCGCGTGAAGCGAGATATAGTTGCCGCGGTCCGAGATC
1093889|F|0	TGCAGCAGGCGCAGGGAGAGCAGGGAGAGGTGGAGTTCGTGCCATGGCCGAGATCGGAAGAGCGGTTCA
1385833|F|0	TGCAGTTCCAGCAGAGACACCGTGGAGGTAGGCCGTCCTGTGGAGGAGTTCGGCCTTAAGCCTCGCGTT
1057793|F|0	TGCAGATTTTAGGATCAAGGTATAGTTATCCATCTTAATCCACCGTGATGATGTGCATGTATATCGTTT
1861567|F|0	TGCAGCTGTGCAAATGTTTGGCTACAGTTTGAGAACGGACAGTCCAATATCTACACGCGCTGCTCGATC
1095035|F|0	TGCAGGCGAAGCGGGGCCTGTGCTCACCGTCCGCCACCGCGGCCTCGGTCGCCGACCTCAGCATCAACA
1282222|F|0	TGCAGCCTGCTCAAGCGCCGCCACACAACCTCCTCTCTGAACGGCGCGCCCAGGCCATCGCCCTTGCGC
1763843|F|0	TGCAGTAGCTTAAAAAAGCATGTGCTTGCTTCATATTTGGCATTTCACTCATTGATTCACATGTATCCG
3027835|F|0	TGCAGGTCGGCTACTCCCGTCAGCCGCATGCCTTAGGCCCCGAGATCGGAAGAGCGGTTCAGCAGGAAT
1209681|F|0	TGCAGCAAAACGCGAGGTAGAGGATTCCTACCTCCACACCCACCTCAATCCCCTCTGCGATTGAGGATA
1022648|F|0	TGCAGATGGTGCTGATGGTGGATGGATTTGGTGGCGTGTGGTGGGTGGTGGAGATGGCGTGGTGGAGCT
1765564|F|0	TGCAGAACCTACCTCAACGACGCAACCTTGACTTTCTCCGATAATACATACAGTAGAAGCTAACATGCT
1110761|F|0	TGCAGCAGCGGTACCAGAGACGCCACGGAAAACACAGCCGCGGTTGTCAGGAACCATCCCAGCCCGAGA
2324159|F|0	TGCAGTTGATGGCGCTGTGCATGATCTTGAACACCTCTCTCTGCGTGTACCCGAGCGTGCAGTGGTGTG
2372574|F|0	TGCAGGTTCGACTCGCGCACGCGGTCATGGCCGACGTGCACAGACTTGATGGCCTCCCGCGCCGCCTTC
2279235|F|0	TGCAGTGATGCTCGCTCGCGCTCGACCATGCTCTAAGCCGCCGTCCTACGCGCCCGAGATCGGAAGAGC
1271073|F|0	TGCAGCTGGCAATAAGGACAAATCGGCTGATTCGGTCTTGGAAGAATCGGTGAATCCCGAGGATGCTGC
1126812|F|0	TGCAGTGCCGCCACTCGGCTCAGTGACCCCTCAGGGTTCTTGGAAATCCTCACCGAGATCGGAAGAGCG
1093382|F|0	TGCAGCAGAGCCGCTTGCTGCAACGCAGCCGATGCATGATGTGGTCGCTAGTGTTGCAGCACGCCATAG
1267051|F|0	TGCAGCTCACTGCTGGTTGCTGTAGGCACCGCTTCTACAACGGACGCCTATAGCGTTAACTAGGAGCTC
1131745|F|0	TGCAGCTTATTTCCCTTGCCAACCAAAAACTTGCTCTCGTGTAGCGAGCACGAGGAGTGAAGGTCTGAA
1130101|F|0	TGCAGCTTGAGGGGAGTCGTCGTCGTCGGTAGTGGTGCCACCGTCAAACAAGGGCAAGGAGGCGAGCCT
1332936|F|0	TGCAGTGGGTCGGTGTCCTCTCCTCCGCTTTAGAACTGAGCTCACGGACCATGGCGAGACGAGAGAGCC
1071137|F|0	TGCAGCAAAATTTTAGTGGTGATTGCATTTAGGAATGTGCAGAGTTGCATTTATCAGTAAACCGATTAG
999739|F|0	TGCAGATACCAGCGGGCAGCGGCTAGTCGTCTATTCCATCACGGACGGAGCTTAGCAACATGCGGAGTG
2278777|F|0	TGCAGGCGCCCTTTTGCATACGAGCGCATATGCACCGAATAGGATTCGCCGTCGAGACATAGACGTCCC
1131630|F|0	TGCAGTTGATGGTCATCCAACAAAAAAAATCCAATGGTCAACATGACCTGGAGGGTCCCTTTTTGAGCC
1113034|F|0	TGCAGTACTTCTACCTTATGTCAGACGATCTGGTTCCGCCGAGTGACCCCTGCCGAGATCGGAAGAGCG
1720498|F|0	TGCAGAGTCATGCATGCAAACCGACATCATTGCACGATCGGCAGCTACGCGACGCACGCCGTGGCTATG
1688058|F|0	TGCAGAATGGTAGAGACCTAATGTCTCTTGTGGTCTGGCAATCTGTACCTTATGTTGTGAAAATCACTC
2289938|F|0	TGCAGATTGGAAACCAAATAAGATTTTCTATACCACAACTAACTCATGTTCCCCTTTATGCAGCCTGGA
1068176|F|0	TGCAGATAATAATATGAAATTAGTATTCACATAGAAAGGGGAGAATCAGATAGGAACATCTCTGGTATT
1255110|F|0	TGCAGGTCCAACTATGGCCACCACTTTCAGCTGCTGCTCCTCCTCATCAATGAGCCACTTGATAAGCTT
3034565|F|0	TGCAGAGCTTTTGTAATATCTTGAGGCCTGTCGCAAACTGCTCCCGAGATCGGAAGAGCGGTTCAGCAG
1264948|F|0	TGCAGCTCGACTGTGTCTCAAAGTGGACCAGCAAGAATCGCACCCACCGAGATGGGAAGCATCGGCCGC
1113819|F|0	TGCAGTTAAGTAACAACACCTTTTCTGAGACCATAGAATAAGTTATGCAGTAATGATGTGACACCGAGA
1215581|F|0	TGCAGCTGGGCAGGCCCAATCCAACTGCTACAGTCTCATTTGTGTGGCAGCTAGGGGCCGAGATCGGAA
1112963|F|0	TGCAGCCGACGGGTGGGACCAGCACCAGCACGGGACCACATGTCATCGCACCAGAAGCACAAGCATGCA
3023347|F|0	TGCAGCTGCACCTGCAAGTAGTATTTTGTGTCGCCCGAGATCGGAAGAGCGGTTCAGCAGGAATGCCGA
100002988|F|0	TGCAGTTGTGTTCCGTTGTTTAACTATTTTCTGCTTTATGGCCGAGATCGGAAGAGCGGTTCAGCAGGA
3022595|F|0	TGCAGATCCTGGTTGTGCAACTAGCGCCATGCCTAGATCTAGCACCGAGATCGGAAGAGCGGTTCAGCA
3021148|F|0	TGCAGCATTCAGACCACTATGGCCAGTACATTAGTGAACACATACCGAGATCGGAAGAGCGGTTCAGCA
1094025|F|0	TGCAGCCTGTGCCAGGCGATGGAGAAGGCAAATGGAGAAGCGGTGGTGGTGCCCGAGATCGGAAGAGCG
1686218|F|0	TGCAGTGTTTTCTTCTCTTCTACTTATTTGCTGTTACAGCAACACATTCTTCCTGGCCCACCGAGATCG
1379236|F|0	TGCAGTTGTGCCAAGCCGCCGCGGCCTTGCTTCAAGATACCTCTGCCTCCGAGATCGGAAGAGCGGTTC
1095655|F|0	TGCAGCCTGAATACGGCGTCAGGGCGGCGCGAGAGAGTCGGCGCGGCCTGGATCCGAGATCGGAAGAGC
1103561|F|0	TGCAGGACGCCCCTCCCCTGTCCAAGCACGCGGCCTCCTCTCCCTGCAAAACTCCCTCCGAGATCGGAA
994978|F|0	TGCAGGAGACGCAGCGCCCACGCACCACGCATGCAGGAACTGCCGCACAGAGACTCAGCCGAGATCGGA
1216137|F|0	TGCAGTTCATCAGCTTCCCATCCGCTGCACGTAACAAGAAGGCAAGAACCACTAATCAATCCTTCAAAA
1107406|F|0	TGCAGCGACACTGGTGCCGCAGTTTCCACAATTGCGTTTGAATCACGCCGAGATCGGAAGAGCGGTTCA
100006002|F|0	TGCAGTAGAGGAGGATGAGATAGAGGAGTTGGGGGAAGGTGCAGTGCCGAGATCGGAAGAGCGGTTCAG
2323094|F|0	TGCAGGTAGGAATTATGACGATGAACTGCTGTGCCATTAGGTTGGTAATCGCAACAGTCGTCAGCATCG
3028933|F|0	TGCAGCAAAAGCGAACGCACATGCCCCGACGCACGACCGAGATCGGAAGAGCGGTTCAGCAGGAATGCC
100002252|F|0	TGCAGGCGAAATGACCTGTACGCCGTCTTGGTGCAGCCGAGATCGGAAGAGCGGTTCAGCAGGAATGCC
1065835|F|0	TGCAGTAACAGTCATTAAACATGAATCAGATGCACGCAGCAGCAGAGGCATCCGAGGGAAACAACAGGG
1114314|F|0	TGCAGGCACACACCAAACACACACTGCACACACGCACAACACACACACAGCGCACGGTGGCCAAAGCCA
1118794|F|0	TGCAGCTGAGGACTAGCAGGCTCAAGGCACAAATCAACACAGCAAACTGATGGGAGATTAAGAATTACC
1031398|F|0	TGCAGTATGGTCACCATGTTTTTTGTGGGCGACGGTGTAGTACAGTATGGTCACCATGTCTTGTGGGCT
1220925|F|0	TGCAGGCGTTCTGCAAGTGCTCGTGCCCTTGTGATGGACCCCTTGCTGGTGTAGCTCGGGACCCGAGAT
1100290|F|0	TGCAGTCCAATAGAGATGCATGCTCACTCGGCTAAATGCAGGTTATCATTCCAAACTTGCCGAGATCGG
100004910|F|0	TGCAGGCTGCTGCTCCTTCCTCTCACGCTACGCTTTCCTCCCGAGATCGGAAGAGCGGTTCAGCAGGAA
100001736|F|0	TGCAGTTTCTATGGTCTGGCCCATTTCTGGGTTTAACCCCAACCGAGATCGGAAGAGCGGTTCAGCAGG
2322960|F|0	TGCAGCTTATCTGCTGCTACGTGATGTGCTTACTTTACTGATTGGTTCATAGTCTGTTCGACTCCTCTG
3021979|F|0	TGCAGCCCAAACATGGATGCCACCATTAGATGATGCAAGCACCGAGATCGGAAGAGCGGTTCAGCAGGA
1125316|F|0	TGCAGGGGGAGTTGAGCATCACACTGGGGCTCGGAGCGCTGCAACTTCATTGGGCCGAGATCGGAAGAG
3024763|F|0	TGCAGTCGGATTTCCATGTTTAGTTTTTACTTTTACCCCGAGATCGGAAGAGCGGTTCAGCAGGAATGC
3023681|F|0	TGCAGAACCAGAGCCTTCACACGTTCTACGCACCCCAGCCGAGATCGGAAGAGCGGTTCAGCAGGAATG
100006846|F|0	TGCAGGCTTGGGATCGCGGTGCACATGCACGGGACAGCCACCGAGATCGGAAGAGCGGTTCAGCAGGAA
100008064|F|0	TGCAGCCTCCTCTGGCTCACGCATGGCTTGGTCGCCCGCCGAGATCGGAAGAGCGGTTCAGCAGGAATG
3021951|F|0	TGCAGCAGTGTCTTCTTGTCAAACATTTGGAACGTATCAGCTACACCGAGATCGGAAGAGCGGTTCAGC
1202606|F|0	TGCAGGTGCACAAGCCTGAGGCCTACTCCCCGCAGTTCATCGGCCTGGGGCCCTACCACCACCGAGATC
100006012|F|0	TGCAGGAATTCCGCGCAAGCAAGGGCGAACGGAAGAGCACTGACCGAGATCGGAAGAGCGGTTCAGCAG
1207996|F|0	TGCAGAATGCAAATAGGAGCGGGAGGTCCTATTCAGCACCGCGCAAGCTGACCGAGATCGGAAGAGCGG
1141937|F|0	TGCAGGCTCAGCCGACATTTCTGTATTTAGTTTGTTGAGGTAGGAGACCGAGATCGGAAGAGCGGTTCA
1275866|F|0	TGCAGCATCTGGTATGGAGGATCTAGGCATCGGGGAAAATCAAGTTCTACCTATGGCTATTCCATCACG
100003495|F|0	TGCAGCATTTGGCGGGATAGCAACATCAAAATAAAGTCCGAGATCGGAAGAGCGGTTCAGCAGGAATGC
2242293|F|0	TGCAGATCGAGCTGTGGAGCTGTAGTAGGAGTACTACTCATTACATATTCTAATTGTACTGCCGCTTCC
1131013|F|0	TGCAGGCATTCAATTAGTCACTTGGAACAAGACCAAGATATATTGCCGCATCAAGGTGTGGAGCGGCTT
1130508|F|0	TGCAGCGACGTGCTCCTGGACGGCCTCGGCGCGCGCGGCGCTCCTCTGCCGCCGCCGATGCCCCGAGAT
1684115|F|0	TGCAGTCAGGCGGGACAAGGGACGAAACCAGCGACAGCGCAGCCACTTCAAACCAGCGACAGCTCCCAA
1102577|F|0	TGCAGCAGTCAGCAACACCGAAGTTATAGACAAGGATCCAGCAGTAGATAGGTACAAGGTTCAGAACAC
1134155|F|0	TGCAGACGCAACAAAATATGGGTGCCTGGTTGTTCGTGGGTGTTTGAGGGAACGGATCAGCAATACGGT
1126708|F|0	TGCAGCATATTGACGCGCAGAGACTATGGCCTCTGGGTGCAACTGTCTGGAAATGGGTGCACGAGTTTT
1114853|F|0	TGCAGCGCGCGCTCCCGCGCGCTGCGCTGTGCTGTGCCGCACTGCACCCTCTCCCTTGCATCCCTCATG
1246993|F|0	TGCAGTGCAGATCAGCACATTATTAAGACAGACGGTGTCTCTCGGACTAGATCCTTCGGGCAGCTTTTG
1167665|F|0	TGCAGCGCTGTGCTCCTCCACAGCATCAGCGCCGCGCTCCTCCACCGCCGCCGAGATCGGAAGAGCGGT
1264283|F|0	TGCAGCGTGCGTGGGTGGCGACCATGGCCCTCGTGTGCGCCACCTTAGCTTGCGGATGCACTGCTGGCC
2242486|F|0	TGCAGTTCTGAATTCTCGACACAGACCGCATCTGATTAAATAGTCAGTTCTTCCTTCTTCGGCAAGATT
2244380|F|0	TGCAGATCCGATGTGGGATCAGCCTATCCCTGGTCATACTTGCTTAACAATGCGTGAGTTTCAGCCGAT
1696026|F|0	TGCAGATCGATTCAAGACATTTTATTAATGGAAGGGAAACAATCAGGGATGGAGCAGCTCACGGGGACC
1100925|F|0	TGCAGACTTGCCAAACGCAACTATAGTGCCCTCATGTAAAACCCATGCACGTACGCATGAAAATAGTAA
1391705|F|0	TGCAGTACTATGAGATATTAGTGTTGTAATTTTCAGCAATCAAGCGTGTTTCATGCCGTACAGAAGATT
1233658|F|0	TGCAGTATGCCGTGTCCCGTTGCTGATTCCATGCATCCACGTATGTTGCGGCCCGAGCGTGGCCTTTTG
1184156|F|0	TGCAGAGAGCTGTGGAGGAGCGACGGCCGCTCTAAGCTAGTCGGCACGTGCAACGGGATCCTCTGCCTT
1116531|F|0	TGCAGGCCCCATCGCCTCAGGTGACTCCATGCGGTGGTGCCGCCGCGGCGTGCTACTGCTACTGCGGGG
2308511|F|0	TGCAGCTGCACAGCCACCTCGAGCGCATGCTCGAGGACGGGAGGGGCGCCGACGTGACGTTCAACGTAG
1245765|F|0	TGCAGTGGTGGTAGGCGGAGGGGAGAGATGGGCGTGTAGCTGTTCATGGCGGAGAGGGAGCGGCATCTC
1118441|F|0	TGCAGAGACGGTTCTAGTTCACGACAGCGGGGAGTGTGATGGATCAAAGAAGATGATGCTGGCATGTCT
1228310|F|0	TGCAGGACAACCTGAGTAGCATGCAAGGCAGGACAGCGGCCCCTGCGGCCAGCAGCAACCCCCCAGCTC
2246658|F|0	TGCAGGGTTAGTCGGACTATCAAAGCTTCGATATCTCGACCTCAGTGGCACTCTGTTGGGAGTGGGTTT
1105457|F|0	TGCAGAACGGAAAGACGCGCACACACGTAGCAAATCATGAGCATTGAGCAACTACAAGATAATGTTGAC
1096794|F|0	TGCAGCGGTGGCGGTCCCGTGCCGCGGCGCGCGCTGCTACGGGTGACAGCATGGTGTCGGTGCCGAGAT
1240029|F|0	TGCAGCTGGGCGGGCCTACATGGGACGTGGAGCTCGGCAGAAGGGACGGGACGACGATGAGCCAGGACG
1120891|F|0	TGCAGGGCGTTGGTCCTCCTATCCCACGCCGCCGCCAGCCGCCTGGACGCCACGCTGGAGGTCCTCGGC
2256997|F|0	TGCAGCAGTGCTCATCGCTGAGATCGATCACAAGGGAGCAGAGAAAGAGTAGAGGAGGAGATGGCCTGT
1117064|F|0	TGCAGGTGCTCTAGACTCTAGAGAGACAAAGAGGGAGGACCCTAGCCTAGAACATGGCACAAGACGTTT
1085502|F|0	TGCAGTTCTCCTTGCCCGCGGGGCATCTCGCCCGGCGTGCCCGGGTCCTCCTCCACTCTGTCCGCTTCT
1271105|F|0	TGCAGAGAGAGAGTGAGGAGAAATCGGTGGCATGTTTGGCAATTGCGTGGTGGGGCGCCCCTATACATA
1062895|F|0	TGCAGCTAGGTTGGCGATGAGGCCGCTGGTGCCATTGTTGGAGCCGATGATCTGGAGGAACTGTTGTAC
978450|F|0	TGCAGTATACGCAGGATCTCCTTTAATCCTGCCCTTTAAATAGCTTAATTTTTTTCATCCTTTCAAGAA
1108472|F|0	TGCAGCAGTCTTCTAACTCGTGGCAATGTGGCCACCACTTTGTTGTAAATGTAACTCCACGCTCGGCCC
1260607|F|0	TGCAGATTTGCTATCCTGCTGGGGAAGACCATTAGAAGGCCTCGTGTCCGCTGTCGCCGAGATCGGAAG
1042306|F|0	TGCAGTACAAAGTGCTTATCCACCTGGACGCGGTGACCTCGTTCTCGGAGGGAGAGGAACCATGGTTCT
2276041|F|0	TGCAGATACGTAGCTGTAGACCATGGAACTCAGCAACACCCATGCTACTCTGCTACAGACATTCAATAC
100007124|F|0	TGCAGTCCCCGAGTCATGTCTCCTCCCCCGTCACCTCCACCTCCCATGGCCGAGATCGGAAGAGCGGTT
3034431|F|0	TGCAGGTTGATTAAGTTAAAACTATCACTTGTCATGCACATCACCGAGATCGGAAGAGCGGTTCAGCAG
1378588|F|0	TGCAGCCAGCCGAGCTCAGGCGGGATGGGACCTTCCAGGCCGCCGATCGCCATGTCAAGGTACTGGAGG
1094121|F|0	TGCAGCCGCGTCTTGTCCTCGGGCGGCACCAACTTGCTCGGCTTCGGCCTCAGAATGAGCGTGGCGCCG
1385035|F|0	TGCAGGGATGGGAGGATCAAAATCTTTGGGGGTGATAATACCGAAGGCATCCTCATATCCCAAAAGAGC
1109511|F|0	TGCAGAGGCGCTCTCTGCTCGGTTTTGGTGGGAGGCTCTGGTCGGTTTGCTTGGGCCGTAGTTGAATAA
1124702|F|0	TGCAGCATTTTGTCGCCACCAAGGTCACAAGAGGACGGACCACATGTCCAGAAAGAGGGGATGCCCCAA
2322349|F|0	TGCAGACACGACACTGTTTGGGATCTGAAGGAATTATTTTTCTCTGTCTTTCTTGGCGATTCCATTTTG
1315472|F|0	TGCAGCGAGCATCAACAGGGGAGGATGGCGGAGCGGACGCGGAGGAAGCCGAGCGGCGTGTCCGAGCGA
1016178|F|0	TGCAGTTTTATCTCTACTTGGTACCTTACAGTGTACAAGATACAGAAGAAATTCAGAGAAAATTTAGTG
1283340|F|0	TGCAGGCGGTCGCGATCAGCAGGAGCCACAGCCATAGCGCCGCCTCCTCCCTCCTCCCGAGATCGGAAG
1260927|F|0	TGCAGCAGCTGCTGGGCCCATGACGGGGATGAAGCCAGCAACGTCAACAGGAGACTTGGGTACGATTCC
1281987|F|0	TGCAGTGCACGGGCGCCACGCGCTAACCACCACGCCACAGCGCAGCTCGCGCTTGAACACAGGCGTTCC
1288140|F|0	TGCAGTGCACGGGCGGCACGCGCTAACCACCACGCGACAGCCCAGCTCGCGTTTGAAAGCAGGCGTTTC
1666326|F|0	TGCAGAAGCCGTGCGTACGGCGTATCCTCCAGCGCCACGTGGCAGACGGCAGCGCCGCTGCCGTCGTCC
2283824|F|0	TGCAGGTCCCCTCCCATCCCTCGAGCCAGCCTTCTCACCAGACGGCCGCCCACACACGAGGCCAATAGA
100035025|F|0	TGCAGGTCATGATGGGGAAGCACCCAAGTGACTTGCTAACCTCCCGAGATCGGAAGAGCGGTTCAGCAG
2275778|F|0	TGCAGAGGTCACAAAACAGTACCCCGATGTGACTGAGCTTAAGTAGATCAATTTATTTATCAAACAAGC
1247503|F|0	TGCAGGTTCGTAACTAGGCGAACGAAGAGCCCAGGCGGCAGCTACGGTTAGCAGGAACGCAGCGGTGCG
1136173|F|0	TGCAGGCGGATGGCGCCTAGTGTCCATCATATTTTGCCCTGGTCTTCGTCCGAGATCGGAAGAGCGGTT
1099603|F|0	TGCAGATTTTGATTAACCATGTTAAAGCAACAGCGGTTGGCTTGACCAAGGCAAGGCCATGGGCCACAG
1244822|F|0	TGCAGGATTTTTCCAAAGGTCCACAAGCTCTTGCACGAGTACAGATGCACACTCGTCACCGAGATCGGA
1107225|F|0	TGCAGGAGTGTTTTTGTTTTCTGGAGATCAGTTGTATGTTATGTAATCTTGTTGAGTTCTGATTTTTGA
1232517|F|0	TGCAGGAGAGCGGGAGGACTTAGAACAGGGCCAACCCGAGCTGGAAGACAGGGTGTCACCGAGATCGGA
1144676|F|0	TGCAGCAGCCATCAGCGGGGACATGCAGATCCGTGAGGAAGAAATAGACCGAGATCGGAAGAGCGGTTC
100035862|F|0	TGCAGCAGTATACCTGGCCATACCTCGGGCCGGGCCGAGATCGGAAGAGCGGTTCAGCAGGAATGCCGA
1091145|F|0	TGCAGTTGGAGGACCCACACCGACACTTTCCGATTGTCGGAACATTAATATTTCCATTCCAGCATCCGA
1163010|F|0	TGCAGGGACGGAAAGGCCGGCTCCGCTGTTGGGCAATAAGACCAGAGGAACCGAGATCGGAAGAGCGGT
2244798|F|0	TGCAGTGCGCGGTTCTGCTCCTCTGTCTCTAACCCCATCGCTTATGCCGACGAGCACGAGATCCAATAA
2279792|F|0	TGCAGTTAATTGCCATCGACGACCCTCTTCTTGGGGAATTAGGAAGCAAACTGCAAAGAATCGAGGGAG
1320202|F|0	TGCAGGATCCTACAAAATGGCAGATGCTTCATCATTAAAAAAAACAAGTTTACTCATCGGTTCCGAGAT
1373958|F|0	TGCAGCTTCGCCGCCCTGCGCGCCACTACGCCACCACCACGCCTCGTTGCACTACAGCTCCGCCCTCCA
1716134|F|0	TGCAGACCACCCTTGTCGGTGCGACGGCTCAAAGCGAGACTTGCAGAGGTGAACCGAGATCGGAAGAGC
1349602|F|0	TGCAGCACACATCCTTGCCAATTGTGGTTCAATCATCAACGGCATTAGCTGCAATGACCGAGATCGGAA
2259775|F|0	TGCAGGCTACAATCAGTATGGTCGAAATGTACGTCATGTGCCTTTCTGTCTCGCCCTGTGGTGCCAGTG
1375906|F|0	TGCAGCTCCTAAGCCACCAACGGGCCTCCGTGTGCCTCCGCGGTGAGCTCCTCGTCCGATTCCCCTCTT
1265406|F|0	TGCAGGAATGCCGCTGGAGTGGTAGGCTCATGCGTGCATTGGATGAGATCTGGCCCATTCGTAGCGATA
1102763|F|0	TGCAGTTTCTACTACTGTTGTGCACCCGCCATTATGCTACTGAAATGTGGTGTGAAGAGATAATTGTAA
980300|F|0	TGCAGGCTGCCGTGTTTTTCTCTTGCTTCGTTTTTTGCTGGTTTGCTGCTCTGCTTCGCCGAGATCGGA
1182653|F|0	TGCAGGGCACACGGTTTATCACTAAACATGCAAGCGTGTGAAAGGTGCGACACATTGGAGCTCTGTCAA
2294979|F|0	TGCAGATGTTCTCGCCGCCGGAGATGATCACGTCCTTGGACCTGTCCTTGATCTCGATGTACCCGTCCG
2318495|F|0	TGCAGGCTGCCGTCTGTGATATCGGGGAGGGCTCGGACGTCTGTGTCCCCGAGATCGGAAGAGCGGTTC
1118063|F|0	TGCAGTTCATTTAAGACCTTGTTGTGAACCTGGTACTTTGTTCAATAAAATGACTGTGTGCATCATGAT
1067508|F|0	TGCAGTCTTTCATTCATATTTGCAAGGTATATATTATGTTGTGTAAGATTAATTAAGTTCCGAGATCGG
1206530|F|0	TGCAGTTACTCGCTCAGGCGTGGGAAGCTAGGGCGGCGAGTTAGGGTACCTCGCGCAGGCATCAGCGAC
2251405|F|0	TGCAGTTTGGTACAACTCCAATCGAAATTGCCGCCCTCCAAGGCAGATGGGATATGGTTGCGATGTTAT
1111343|F|0	TGCAGTTTTGGAGGTGCCGTGATGTGATCTAGATCAGGTCTGCTGGGGCCAAGTGTTTGCCACTTGCCG
1093391|F|0	TGCAGACGGGCGCACACACCATGCGTCCTCGGCTTGGCCTATTTACTTTTTTTAACCTTCAAAAAATTC
1069084|F|0	TGCAGCTAGACTTGCTCAAGGGATCCGTCTTGCGATTGGTACGGCAAGCATGGCCTATCTTTACCAAAG
1118157|F|0	TGCAGCCGAGTGGGTCGTAGCATCCCCGATTGCTGGTTCCATCTCTCCGTGGTGCCCGTTGTTGCGTCC
1257898|F|0	TGCAGTGCGTGCTCCTCTGGTTGTCCATGGTGGAGGGGGGGTCGCCGTCATGGAGGCGCCGAGATCGGA
1060590|F|0	TGCAGCTTTTGCCGCGGTTGTAGCATGAGCCGATGCTAGTTGCAGCTTTTTCCACCACCAATCCTGTCA
1100585|F|0	TGCAGAGTTGTGACCGTATAACTATTCCAGATGTTTCCCAGAGTCGTCCCATTACTACCGAGATCGGAA
1121031|F|0	TGCAGCCTGAGGAAAAAAATCCTCCTTTCGGCAAGAAGAAACAAAAGAAGGAACATGAGATCCACTTCC
100009573|F|0	TGCAGGTGTCCGGCGCTGCTGGGTGGGCCATGGACCAGCCGAGATCGGAAGAGCGGTTCAGCAGGAATG
1237949|F|0	TGCAGCGGAATCAAGCTCAGGAACATCAGGCTGACGTACAAGCACAAGCGGCCGAGATCGGAAGAGCGG
1168543|F|0	TGCAGACGCTTCCATGAGTTTCAGAGTCATATGCTTGGCCAAATACCAGACCCAGCTGGTCCTCTTCGT
1276101|F|0	TGCAGTTCTGCCCAGGAGCTCCTATAGGCCGCTCGCTGCTGCAAAGTGCCGAGATCGGAAGAGCGGTTC
1059316|F|0	TGCAGCCGGCCGCTTCAAACTCCTGGGTGGACGGCCCGGTAAAAAAAATCCGACTCAGAGGAACACCTC
1131820|F|0	TGCAGTGAAGCACGCCGGAGGGTCGTCAAAACTTCGTCCGGGTTGCAATGGAGGGCCGAGATCGGAAGA
1021418|F|0	TGCAGCTTTTGCTAGAGAGTTCGGTCTCACTATTGAACAACTCCTGGGCACTGAGGACATGCCCAGGGT
1129106|F|0	TGCAGCCAATTTTCGCTCCAAGGGCTCCTATTACATTATGCGTAGTATCTAGGACCGAATTTGTGATAG
1389957|F|0	TGCAGCTTAATCACCCCGTGTGCGTGAGTGCGTGGTATAGTGTGGTCAATGTCCGGGCCAAGTCCTGAC
3064365|F|0	TGCAGGAGCAGCATGTGCATAAACAACTAAGTCAAGCTTCCCGAGATCGGAAGAGCGGTTCAGCAGGAA
1256898|F|0	TGCAGATTTGAAAGAAACCTCGGTTAAAGTGCATACCAGAAGTTATGGAAAGGAACCAGATATTAGAAA
1241287|F|0	TGCAGTGGAACGATAGAGACTCCATTTCACTTAGGTTGATTTAATTTAGACCGAGATCGGAAGAGCGGT
997909|F|0	TGCAGAATTCTCTAGCACGAATCTTGAACACTGCGGATGGACGGGATAACCGGGTGTCGGGGCACCCGG
1218186|F|0	TGCAGCTCTCTTCTTCCACCTCTAGCCAAACACCACACACTTCTCTGCAAAAGGCGACGGGGAGCGGCG
1178435|F|0	TGCAGCTAAGTTAATACCAGTGATGACTTTAGTGGAGTCAAAGGATTTCGGCCTTCAGCCCAGCATGAT
1148512|F|0	TGCAGGTACAACTAAGGTGACGTTGGAGGACGGCGTACATGCAGAGACGGGCGAGACCACACCGAGATC
1097698|F|0	TGCAGGAATCATGGTGAATGAAACAGAAGACACCACTTATGAGGGAAACATGATAACAGGGTATCTTTA
1216680|F|0	TGCAGACCCATTTCCGGAAGCGCGAAAGCAACAAGGGAAGCGACACCACTCCACCCGAGATCGGAAGAG
2300733|F|0	TGCAGGCGCCCCCTCTAAATGCTCCGGCATGGTCTCGAAGAACCACTCCACCTCCACGATCACACAGCT
1241076|F|0	TGCAGCTGCCCCAGTCAGTTGTGCCCCACCTGTAAGCGGATAGAAGTGTTTCTACAAGAAGCCGAGATC
1288601|F|0	TGCAGAGGAGATGTCCCAGCCGTGCTCAGGGATGCCAAGGATCTCAATGTCCACATGAATGCGCAGGTC
1267804|F|0	TGCAGCGTTTTCCTCTAACAAAAACAAAAGCTACGAGCTGCGACATGCACAAGAACAAGCTCCCGAGAT
1111855|F|0	TGCAGGGGCTGTTCCCGTCCTTGGTGTCGTCGCAGGAGAGCACCTGGGCCCTCTTCCCGAACCGCCCCG
1350002|F|0	TGCAGGCTCCCAAGGCTGAGCAAACGCATTATGTGTGTTGGTGGCTTGCACGTACTCACAACGCTCTTC
100007608|F|0	TGCAGGTGTGGTGCGCCGCCGGGCAAGTCTACAACGTCCCGAGATCGGAAGAGCGGTTCAGCAGGAATG
2267417|F|0	TGCAGCGATGCGGGAACCAGCTCGACGACAAGCTGCAACTCGGCTGCGTCGAGTGCTGGAACCAGCGAT
100035482|F|0	TGCAGCTGCTGATCCTCCTCTTCTTCCTTGCACTCCCCCATCCACATGGATCTTGCAATGTCCAGCCGA
1202152|F|0	TGCAGCGCTAAATAGGATTCCTCCCGAATAGGAGCTCCGCCCGAATAGCTTCAAGCTAATATATTCCCC
1234670|F|0	TGCAGCTTCCTCCAAAGGCGGATCATGTGTTGCGGTGACTGGTAGTGCGCAGTGTAGTAGCCATTAAAG
1291455|F|0	TGCAGCCGTCCCTTGATCCATCCGCCGGAGATCGGATCAGAGAAATGAACCACCCACTGCTCCGCCAGT
1242994|F|0	TGCAGCGTGGGTCTTCAACAACATCCTATTGTCGCCTTGAGGATTCAAGCTGGTCTCCACCAGGGGACG
1072467|F|0	TGCAGTTCCTGTTGCCTAGGAAGAACAATCTGAGCGCCTTGACCTGATGACGAGAAGTATCTATCCAGA
1319855|F|0	TGCAGACTAATCTAATTGGTTGCAGTTATGCTCAGAAATCATGGATGCTTGCCAATAATATTCTCCCTT
1079246|F|0	TGCAGCTAGTACTTCCTGTGATGAAAATGTGTCAAAATCTAAGGAACCAGCCCCTGATACTGATACTAC
1089225|F|0	TGCAGCCTCACCCGATGCATGTGCATGGGGCATGCACGTAGCCTCACCCGATGCACGTGCATGGGGCAC
1059131|F|0	TGCAGGGAAGATCCGCTATATGTTACAGACAATGCAAACAACCCAACGTTATGCGGCATACTGGCGGGG
1210631|F|0	TGCAGCATATTGTGCAGATATTTGTGAAGGGGCGGACGGTAGAACAGTGCAGCTCGGGGAGAAACCCAT
1053047|F|0	TGCAGTTCGTACTACTCATGGGGCACAAGGATTTTTCTCCAGGAGCAAATCTTGACTACTAATATTGAG
1209593|F|0	TGCAGCGCCAGCAGAAGCTTCTCGCCATGTGGTACTTCGCTGTCCTCCAGGATTGCAGGGTCGTGGTCA
1065172|F|0	TGCAGGATGCACCTGGCACCTGCGAGGCTACGCCTTTGCCTCCACCTGGCATCCGAATCTACATGAACC
1098167|F|0	TGCAGATCGCACCTTGTGTTGCTCCGACGAGCGTAAGGCCCTCACATGCCCCGCTCTATTCTAGCGAGC
1149064|F|0	TGCAGCTGGACAACCGTCGGTTCACGTACAAGGACCTACAGGTCATGACGAACAACTTCAAGACGGTGC
2271962|F|0	TGCAGCTGGCAGAGAGATCATGGCACATATATACCTGGGAAAATCCTCGACCAAGAGATGGAAAACCGA
3025166|F|0	TGCAGCCTATTTTTTCTGAGAGAAAAATCGAAAAACCGAGATCGGAAGAGCGGTTCAGCAGGAATGCCG
3022090|F|0	TGCAGAGCCTCAAGTTATACGGCAACCTGGATAAACTGCCGAGATCGGAAGAGCGGTTCAGCAGGAATG
1008358|F|0	TGCAGGAATCATTTGGTAATCATCATAATTAAAATATGCCTGCAAACACATGAAGATCAATATTTGATT
100003927|F|0	TGCAGAATCCACATCCTCCAGCTCCGGCAGCAAGATTGGAGCACCCGAGATCGGAAGAGCGGTTCAGCA
1150774|F|0	TGCAGTGAAGTCCACCAGGAGGAGGACGGCGAGGAGGGCCAACGAGGTGGCCGCCGAGATCGGAAGAGC
1269099|F|0	TGCAGCTTGAAGCTAGCCGAGGGATCTGCGCCTCCAGCCACCAAGATGGTCACCCGAGATCGGAAGAGC
1084635|F|0	TGCAGCTCAGTTGGACACCGCGACGTTATGTTGGCTTCGCAGCGCGGCCCCTTGCTACACCCCGAGATC
983639|F|0	TGCAGGATGACCGTCTTGTAATTGAGTGCGATCTAACTATCATCAATGAACCACTTGTTGCGGACACCG
1113759|F|0	TGCAGCCGCAAGACCCCATTAATATCGGGCACGAAGACGAATTCGTGTTGAGAACCGATACCGCTGACA
1282186|F|0	TGCAGCGCCGAATAGGAACTGCCGCGATTTTGTGAAGCTTGCAGGCGCCAGTTGATGCCACCGAGATCG
2279057|F|0	TGCAGCCACTTCGACTGCGATTGCAACTGTCTTTGCTGCTGCTGCATCTACAACGACTACGGCTGGGGC
1067569|F|0	TGCAGTATCAACGTACGCCTTCCCCTTTCCCTCTCTCTGCTCAGTTCCTCTTCCCAGTTGTCGCAGATC
1081898|F|0	TGCAGCCTAACTCAGCACAGGCGCGCATCGCTTGATTGCGTGGCGGCCGTTGTCAAAGAACACGAGGCT
1104523|F|0	TGCAGCCGTGAGCAAGACGCATATGTGAGAACTCATGCTATTGTAAGGGTGGCCTGATGGCTCCGAGAG
100008836|F|0	TGCAGGCAGAACAGAGTAAGAATCGACGGAAGGGGAGGAGGCCGCGCCGAGATCGGAAGAGCGGTTCAG
2290113|F|0	TGCAGCTGGAACGACCCATCGAACTGATTGACATGATGGCAAATGCACTCATCAACTGCCATCTTCATG
1121137|F|0	TGCAGGCTGCACCTTGGAGGTTTTTTCCTTAAATGCCTCCGTTCCCTGGACACGCCGAGATCGGAAGAG
1370480|F|0	TGCAGTACTTTGCAGTCACCAACATCGGGCCGATCAGATCTGAATCACCACAGCTCTTTTGACCGAGAT
1271812|F|0	TGCAGACAGGAGGACGAAACTTTAGATTAGAAGAAAACTCAATTGGCATTTTAAACTAAAATCCTCGCG
988894|F|0	TGCAGCTGGTTGTAGCTCTTGCCTTGGAACGGACCTTTACAGCCGAATGAATGGTGGCTCCGAGATCGG
100002752|F|0	TGCAGAAATCGACAAGAAATGACATATACCAGTAGTAGTTTATTAAGCGGGATAGCAGTGGTATCAAAA
100001214|F|0	TGCAGTACCACTTCTGACACTATGAATGGCAAAGGAGTCTGCCGAGATCGGAAGAGCGGTTCAGCAGGA
1685890|F|0	TGCAGTGGCTGTGGACGCTAACCAACAGCGTAACGCGTGCAGCAGTCCATAGCCGTGCATGCATGTGAT
100004120|F|0	TGCAGGGTGGCACGCCAACATCGAGAGGATGGGGAAGAGCGCTCCGACAGCTGCGCCTCAGGCTTACCC
100007668|F|0	TGCAGGCGGCGATGGTCAGGCTTCGGACCCAGCCTCCACCCGAGATCGGAAGAGCGGTTCAGCAGGAAT
1270128|F|0	TGCAGGAAGTCCAACGCGAGCGAGATGGGCGCGAAGGCGGCACAGCCAAACATGTACGTGACCACCCAC
1223369|F|0	TGCAGCCGCCGCCATGCCGTTCGTGGTGGCAGATCCGCCATAGTCCCACAGCTCCACACGATGCCTGTC
1100269|F|0	TGCAGAGACAAAATTGTGGGCTCATGCACGCGCTACACTAGTTGCATGTACTCCGTAATAGGGGACATC
100035188|F|0	TGCAGTATTTGTAGGCGCGAAGGACACAAGAGGACAACCTGCCCCGAGATCGGAAGAGCGGTTCAGCAG
1083979|F|0	TGCAGTGGTCGTCGTAGTGCCACCAGTGTGGTCATGGCAACCTCGGCCGCCGAGATCGGAAGAGCGGTT
1136592|F|0	TGCAGTGCGGCTGTGCCTGAGGTGCGGCCAGGTCTGACGGTACGGCAAGCCGAGCCGTGCCGTGCGGCC
1146340|F|0	TGCAGCGTCAGAGGCAGTGGCGCCGCAGGAAGTGTTTCTCAACGAAGAGAAGCTGATACCCGTTCCTTC
1095538|F|0	TGCAGCCTACAGAATCGTGGCACATGGCTAGGCCGCGGGGGGTCCTAGCGGTAGTAGCATCGTAGCACA
1110220|F|0	TGCAGCCTCTTCGCACTGGGCCACATACCCAGCCGAAGAAAGCCAAGTAGCCACCGAGATCGGAAGAGC
1078045|F|0	TGCAGCATGCATTGCATGTGCACACACATCCATCACCGACTAGCTGGTTTATTCAAGACTTTGCCGAGA
1120820|F|0	TGCAGTTGGTGCGTAAAAGATACGCACGCAATGCCCCCCTCCCCTGCTGGGCCGAGATCGGAAGAGCGG
1251155|F|0	TGCAGGCTGCCTCCCACCTGCTCCTGCTCAGCTCCACCTTCCCGTTGGTCCGAGATCGGAAGAGCGGTT
1081651|F|0	TGCAGCTTCTGCTACTCTGAACCGCCGTTCGCCAACCCAACACGCCACGGCCGCTGCCTTGAGGCAGTT
1111810|F|0	TGCAGATCTGAACATAGACATCCCCAAAGGAAAACCGCAAGAAGGGGGCTTTCTTACCGAGATCGGAAG
1106367|F|0	TGCAGCAGCGTATGCCTTGCACCTTTGGCTTGCCATGCGTTGTAGTCTCTAGATGTCCAACTTTAAAAA
1088375|F|0	TGCAGTCCCCATAATCCAGTGGTAAGCCCCTAGATTTTTTATTTTTTTTGCCGAGATCGGAAGAGCGGT
3023047|F|0	TGCAGGTTGGGGCACATATATGAATGTGTTTTGAATAGCCGAGATCGGAAGAGCGGTTCAGCAGGAATG
980334|F|0	TGCAGGCCAGGCCCAGGAGGAGCAGGCGTTCCACATCACCAATAGTATCTAGATGATCCTCGTCGTCTG
1049723|F|0	TGCAGCCAAATAATTAACATTTTTCATTACCATTTGACGTTGACTACGTGGATCCATGTAGACACTGAG
1062330|F|0	TGCAGACTGCCGAGAACCCATCCGCTGCACTCGCTGCCTGGAGAACCACCGCCGCACCCGCGACTGCCG
1243134|F|0	TGCAGATGAGCTACTGGCACAGGGGCGGCTGGAGATCGGGCTCGGGGCAGCGATGAGCGACGCCGTGGA
1716530|F|0	TGCAGACTTAGAACAGATCGGGCGTTTGTTTTGGGAATGGAAGCAAGCCCGAGATCGGAAGAGCGGTTC
1139536|F|0	TGCAGGGGAATCAATCCGAGGAGTGACGGGGAAATCCGAGGGAGGAAGAAGCCTAAGACGTCGCGGATC
1110216|F|0	TGCAGCCTTAAAAAGGTGATTTTAAGGAAGTTTGCGAAAAAGCAGATTTCAGTAGTGCGACCATGCTAA
1114751|F|0	TGCAGACGAAGCAACAACAAGTCACACAAGTAGGGCTGATTATTAATGGTATCCGAGATCGGAAGAGCG
1116650|F|0	TGCAGTTCTGCTTACCGACGAGGCCAAGCAGCAAGCACCATCTTGAGTAGCCCCATTGCCCCAATGGCA
1298643|F|0	TGCAGAATCAGTTGACGATGTCGCAAAGCTGACTCGCTATTTTGCAGGGTCCGAGATCGGAAGAGCGGT
3022563|F|0	TGCAGGCATATCTGCACCATCATCGCCTGATGCTCCCCGAGATCGGAAGAGCGGTTCAGCAGGAATGCC
1245717|F|0	TGCAGCCACTAGTCTATGCATTTTCACGTGCACGCTGATCGGTCTAGCTTTGTCCCAACGCCACCGAGA
1082172|F|0	TGCAGGCGACTTATCAGGCCCCATCAGGTCCACAGCATATGTCACCAGGTTCCTTCCTTTGGCGAAGGA
1115089|F|0	TGCAGTTTGAAACGGGCGGCGATTTGGTACTGCTCTGGTTGCCAAAGCAGGGGAAACCGAGATCGGAAG
1121262|F|0	TGCAGATTGGATAAGTTTCTTACAACCAAACTTAAAGAAATGCCATAGCAGTTTTGCAAAAAAGCTTCC
1282907|F|0	TGCAGCGACGCCATGTCCCAGGCCTGTTGAGGAGGCGTGGACGAGCTCGCTCCGAGATCGGAAGAGCGG
1014440|F|0	TGCAGTAGGAACTGTGACCTCTTTGCGGAGAAAGAAAAGGACACGATGGACTGGCGGAAGCGCCTGGAA
1150223|F|0	TGCAGCGGCAGCGACGGCACGGACGACAAGTCAAGGCGCGAAGCAACCGAGATCGGAAGAGCGGGTCAG
100002905|F|0	TGCAGCTCGCCGCTGTCACTGGTTCCAGCAAAATCCGAGATCGGAAGAGCGGTTCAGCAGGAATGCCGA
1170862|F|0	TGCAGTAGTGGTAAGCTGTAAACGTCGGGTCGTGGCGATCTGTTGCGAGGGCTGCGTCATGCGTGTGAG
1112896|F|0	TGCAGTACCATGATTTTTCAGTGCTTGAAATTGATGTCGGGTTAGCGGAATCACTCATTGCGCCCGAGA
1217878|F|0	TGCAGCACTCCTCGTCGGAGCAGGTAGTGTGCTTCTCCTGTTTCGCTTCACCATCACGCCGAGATCGGA
1221347|F|0	TGCAGGACGGCGATGGCGACCCTGCTTCGGTGGCTCTGGTTCCGCCTCAGTGGACCAAGCAAGAAGGCA
1132117|F|0	TGCAGAGGCATGAGTGAACTTGGTACCAGGAATTTGTTCCTACTGCTCCTCCAGCCTGTTCAACCGAGA
100008878|F|0	TGCAGCGCGGGCTTGAGCCTGTCCAGGAGGAGGGCGACGTCGCCGAGATCGGAAGAGCGGTTCAGCAGG
2279183|F|0	TGCAGCGAAAAAACAGCAAACCCACGACCGAATCGTTCGAACAAGCCAGAGAAGTGTGTGTCTCACAGA
1096771|F|0	TGCAGGCTGCACCAACAGCCCACATCAATCTCGCGGAGTAGGTTGGCAATGGCGTCCTCCGAGATCGGA
1117192|F|0	TGCAGACGCTGGGGATACATTGCTAAAGACTGCTACTCCAAAGATAAGCCCAACCGAGATCGGAAGAGC
1120270|F|0	TGCAGAAGAGCCTATCCTCGCCAACCTCGTCGCGGCAGAAGAGCCTATCCTCGCCAACCTCCCACTCCG
2271218|F|0	TGCAGCTGAAGAACTGAATGAGGGCTCATCAGGAGTCGACTACTCACCGAGATCGGAAGAGCGGTTCAA
2299442|F|0	TGCAGTGGTCGGGGAGAAAACCCTCGCTCGCTCGATCTCCCGAACGAGAGGCGGCGGCGGCAAGATTCG
1713570|F|0	TGCAGGTCTTGTGTGACTGACTGATACTTGAGCTGTAACTTGGTGTGTTGTGGTCAGGGCTCGAGCTTT
1166619|F|0	TGCAGCTCGTCCCGCGGTCGCCGCCGCGGTACAGCCCGTCGCTGGACGCCGAGTTCGCGAGGTTCACGC
1093584|F|0	TGCAGAAGTTAATAAAGGAGAAGAAAGAAACACAGCATAGGTTTCCTAAAAATACCGAGATCGGAAGAG
1020090|F|0	TGCAGTTTGCATGGTCTATTTTCAATCGTAGCCCAACAGACATAAACAAAAAGAAACAGGCCGAGATCG
1106368|F|0	TGCAGCGAACGATCAAAAAAGAGAAGAAGAAATAAGATAAAAGGAAATAAAAGGAAAAGAAAAAAACCA
1215405|F|0	TGCAGGTGATGCTACCCCCTCTACGGCCGCTGCCTGTTCGGCTGCCGCTGCCGCCGAGATCGGAAGAGC
1378950|F|0	TGCAGAAGCGAGGGCTTGCGACTTTTCTTGACGAGTTCTAGTCCTTAACCCACTTAAGTTGACGTAGTA
2322327|F|0	TGCAGACTAAACATTACGTAAGGTTTAGTCTAGTGGCTAGCACTCTGATACGTCGAACCTGAGCGCCCG
1123371|F|0	TGCAGCCCCGTGACCTGCCGTGCACCCTGGCCCTTGCCCACGACCGCCCAGGCCGAGATCGGAAGAGCG
1160435|F|0	TGCAGCTGGTCTATCTGGGGGCAGCCACGGTGTTCTACTACGAAGCCATGGAGAGCAAGGAGGCGGTGC
1263255|F|0	TGCAGATGTTGTCAGCTACAGAAAGAAAAAAAAAGAAAAAAAAGATGCATCCGAGATCGGAAGAGCGGT
1078867|F|0	TGCAGGTTCCGAACCTAGGCCCTTCAACAATTAGCACAGCCGCAATAAACAGCTAGGCCACCGAGATCG
1180032|F|0	TGCAGCTGCTAGCTCTGTTATATACGGCGGGGCAAAAGGGTTGCACGACCGTTAGGAAGTAAACAACCG
100004597|F|0	TGCAGTGCGGCGTTCATGGTGCTGCGTCCGTCTCATGGCCGAGATCGGAAGAGCGGTTCAGCAGGAATG
2307192|F|0	TGCAGGATCGAAACTGTCCTCTGGGCCTCGGCCTCCTGTGCCCCAGCGGCAACTGGCCCGAGATCGGAA
1117339|F|0	TGCAGGGTCGTACACAGCCAGCCTCCGCTTGGAGCCTGCGTGGCCTGACGCGGCCCTAGGAAGAACGAT
3024240|F|0	TGCAGACAACCTGTCATCGTTGTCAAAATCCAGCGGGCTTCAGAGGGCTTCAAGCATAGCGTTCTCGAA
1119429|F|0	TGCAGCGGGAAGTTGGCGGCATAGGCGAACAACTGCGGGATGACCAACCGTGTGTACCGCCCGAGATCG
1375292|F|0	TGCAGAACTTTTTGCCGTTTGGTAAAATAGAGAAAACACTACATGGGCCGAGATCGGAAGAGCGGTTCA
1228712|F|0	TGCAGACCTGCTTGCTCCTGTGTACGTGCCTATCAACACAGTGGAATCAACTAGCTTGGCTCGTGTCCT
2292009|F|0	TGCAGCATGCATGGGTGACATAATGGGGCGTTGCTGCATATGCGTCAAAATGGATCGATCGATTAGACC
1161359|F|0	TGCAGACCCGCACGCCACAGAGGGTCTCAGAGGCGTCGCTGTCGCCTGAGTGCGCGTGGGCCAGCCGAG
1146924|F|0	TGCAGCTACAGGCACAGGTGCATGGTCGTGGCTGTGCATACCGACTATACCATGGCCGAGATCGGAAGA
1125564|F|0	TGCAGTAACGCGTAGGAAATCATCTAGTGACCCCTAGAAAAAGGGAAATCATCTAGTGAATTTAGAGTT
1009033|F|0	TGCAGACAAGTGGCTGATCTGCCGCTGCGGCCCGTTCCTCGCACACTTTCGCGAGAGAGGGTCTGGTCT
1216212|F|0	TGCAGAAGAGCTCGCCTCCTCCCTGACGAAAGAGCGAGGCGACCGCTCGGGCGAGTGGTGTGGGATCGG
1122145|F|0	TGCAGTCAAACGCCAACATGGAATGCGTCTGGACGTCCGCAAGGCTTGTGGGAATACAGACATCCGAGA
1100643|F|0	TGCAGACAAGCATTGACAATTAATCTGTTTGATCACTTAATTTGCCTTATTCTCTTAATCACCGAGATC
1019573|F|0	TGCAGGCTGCTGCTGGTGCGGAGGAGTGTGGGTATGGTGGAGAGCACGTGGAAGACTGGACGTAGTGCA
100035362|F|0	TGCAGGCACGGCATTATTAAACGATGGCGAGTGTCATCCAGATGGAACTAGCTATCTCACGACGAACTC
1112690|F|0	TGCAGCCTGGTCGGAAGCACCCGAAAAACGAGCAGGAGGAGTCTTCAGGAAGAGCAGGCCGTAGGCCCA
1124909|F|0	TGCAGGTTCGTGCGCGATCTGCGCGAGCGCAACCTGCATCCACGCGCTGCACCGTCTCGGCTTTGAGCG
987069|F|0	TGCAGGACGGTGCACTGATGCTCCTGGGCCCCACAATGAACGCTAAGGTGGCGTCCGAGCTTGCCGAGA
100006185|F|0	TGCAGGGGCTGACGTCGTGGATCTCCTTGGTGTTGAAGCCGAGATCGGAAGAGCGGTTCAGCAGGAATG
100003725|F|0	TGCAGCAACAACACCAACGTATACGTACGTACACAACGACCAGCCGAGATCGGAAGAGCGGTTCAGCAG
1104953|F|0	TGCAGTACTTCATGGGCCGTATCGGCGATCTATACGGTCTTTCCTCGGCCCGAGATCGGAAGAGCGGTT
1235911|F|0	TGCAGTGTAGAGACGGAAGAGCTCACCCGTCACTCGCTAGCTAGCTATCTCCTTTCAGTCGAGTCACCG
998061|F|0	TGCAGTGTTGTTTGCACCGTATCTTCAGTGCAGCTAGAGCGGCAATAGATGGTGGCTGGAGGGTGCTCA
1128287|F|0	TGCAGTTTGCACCACGCAGCCGCGAGCCAAAACCTCAGAGACGGCCGCCGTCCACCACGCCACGGCCGA
2309931|F|0	TGCAGACGGGTTGCCGTCCCGTGTCGTCCAATCGTACTCATGATCGAACGCCGCGAGCCGCCTCCCTCC
1121240|F|0	TGCAGCAGAGAGATCGTATGGAATGCAGCAACAGTTTTTGTTGGATTTCTTCGGAATTTATGTTACCTG
1114283|F|0	TGCAGGTGCACTGTCGCGGGGCAACTGCGATGAGTATTGCCGCAAACACTATGATGAAGGCTCACCCGA
1091530|F|0	TGCAGTTACAATCGCTGTGGTATGGTCCCGAGTGACGACCCCACGTGTCATCGGCAGAAGTACGACCCC
1129164|F|0	TGCAGGCCGCTGTCGGGGGACTGCTCCGTGGTGGAGACCACTAGTAATGTAGAACAAGGAGGAGGGTGA
2370501|F|0	TGCAGCCAGCCATGTGTGATGTCCTGACGGTGAATTTGAGCTCTCTCCGAGATCGGAAGAGCGGTTCAA
1159774|F|0	TGCAGCCACAGTGCGACGCTCCGTCGCATTCCATTCATTGCGTCGCTGGGCCGAGATCGGAAGAGCGGT
1126966|F|0	TGCAGGAGAAGCAAAGGGGATGGAGAGGGACGAAGGAGAAAGAAGAGAGATGTGTGGAGGGAAGGGGAG
1100238|F|0	TGCAGCACATGTATTTTGGGAGAAGAAGTTAGATCCAAGGGGAAAAAAGATATGCTTTCCGAGATCGGA
2289064|F|0	TGCAGTGAGAGCTCCTCTCGAGCTGGGTGATGGCTTGGTGTTTGTCGTTTCAAGCGATGATGGGGAACA
1269326|F|0	TGCAGGGGCTCGGGGTGAACCCCGCAGTGCACGAGGTCGCCGACGAGGCAGAGCTCGCCGAGATCGGAA
100004411|F|0	TGCAGCAGAGACGGAGACTGTGGAGATGTTAGAATCGGAGTCCAATCCGAGATCGGAAGAGCGGTTCAG
1124164|F|0	TGCAGTGAGCAGCAAATTTGCTTTGCAAAAGGCCTTCCTTCCACCGCCGCCGCCGAGATCGGAAGAGCG
1082527|F|0	TGCAGCGCGAGTCGGTCAGAGGAAAGCAAAGCACTCACCATGGCTCGCTAGGGGTTTCGCCGAGATCGG
1119066|F|0	TGCAGAGTGCTGCATTAATCTTCAGACCACGACGAGCGGCTCAAGATCTGCCGAGATCGGAAGAGCGGT
1252983|F|0	TGCAGCAAGCAGCGGCAGCCGACAGCTCGGTCCCCGCAGGGTCAACTCGGTCTGAGCCGCTCGCAGCTC
2243373|F|0	TGCAGCCACGGCAACGGCCACTTGCTCGATCGCTGACAGCAATATACAACGATCTTCAAACTGATTGCC
100007738|F|0	TGCAGGACGGCAGCGCAGATGCGTGTGGAGGCGCGCAGCGACCGAGATCGGAAGAGCGGTTCAGCAGGA
3023843|F|0	TGCAGGACTTAGAGATGGCAGAAGTGGCTCCAAGAAGTCCGAGATCGGAAGAGCGGTTCAGCAGGAATG
3024857|F|0	TGCAGCCGCTCTCGATCACCTGCTTTCGCGGTTCCGCCGAGATCGGAAGAGCGGTTCAGCAGGAATGCC
1092239|F|0	TGCAGATCGTCCAAATAATGTCGTCTGGAACTGCTCGTATGAAAATGGGGCGAAGATGATGATTGGTTT
2293551|F|0	TGCAGCATCGCCGTGGCTCAATGCAGCATCTTCGGTGTCTCTCGAGGGGAAGCTTGGTGCTGCACGCCG
1317829|F|0	TGCAGACCACAGACCACGGGTTCCTCAGACGCTTCCACGAGCACCATGGGAGGCCACCCCTCCTCCGCG
3030514|F|0	TGCAGCGTCTCCACCAGCGCCTCCTCGCCCGCGTACGCCGAGATCGGAAGAGCGGTTCAGCAGGAATGC
3026617|F|0	TGCAGCCGCCTGTTTTGCTACGGCTCTCCCGTATATAACCCCGAGATCGGAAGAGCGGTTCAGCAGGAA
100004619|F|0	TGCAGGTTCCTCCTCCTTGGGATTGGGTGACTACGACTACGTGGGCCGAGATCGGAAGAGCGGTTCAGC
2324712|F|0	TGCAGCTGCGGGCGGTTGGAGACGCAGCCTTAGGCAAGCTGCTGCTGCTTTCGAGTGCGAGCGTCGCTC
1052238|F|0	TGCAGAGGAAGAACCTTGTACTGACGACTCCTAGCCATGGCAAGTATGTGAGCGGAGGCACTGGCATAA
3023399|F|0	TGCAGGCAAACTCAAATAAGGGGAGCTGCATGCCCACCGAGATCGGAAGAGCGGTTCAGCAGGAATGCC
3022899|F|0	TGCAGCCTTTACCTTCTCCGTTCATATCTTGGTCCCGAGATCGGAAGAGCGGTTCAGCAGGAATGCCGA
1156825|F|0	TGCAGCCTCCGCCGCGGCGGCGGCGGCACGAGAAGCTTCCATCCGAGGAGAACGGCCGAGATCGGAAGA
1216424|F|0	TGCAGCTACAGGAGGCTTCCTGGCCTTGTTCCCTCTCTCTTGTGCCTTCTGACCACCCACCGCTTGGAG
1102538|F|0	TGCAGCCCAGGCGGTTTGGAATCGCGAACCCACGACAAGAGAGGCACAGTGGGTCAACGAGACCGAGAT
1067695|F|0	TGCAGGTAAATTGGTGCAGTTTCAATGGACCCAAGAGTTGGTGCAGTGGTACGGTGGTACCCGAGATCG
2324128|F|0	TGCAGCACCCTCGAGACGTTGCCTTGCAGCAGCGCGGCGAGCGGGGCCCTGCCTAGAACTAGAAGCACC
100002021|F|0	TGCAGAAATGATTTCTGGCGAACATCAACCAGGAGAGCAAACCCGAGATCGGAAGAGCGGTTCAGCAGG
100004404|F|0	TGCAGGTCGCGGGTTCGAATCGCCCGTTTTTTCGTTCCGAGATCGGAAGAGCGGTTCAGCAGGAATGCC
100001296|F|0	TGCAGGCAAGCAAATACATCGCCATTTGTGCGTAGCTCTTGATAGAGGCCGAGATCGGAAGAGCGGTTC
1037630|F|0	TGCAGCAATTGATCACCTACAGCAATTGATACGGAGAAACTCTCATGTTAAACATCAATGGTCAGCCTG
1015175|F|0	TGCAGTCCACATCCTCCTCCTCCTTTTTATACTTCCAATCCACTTCTTACATGGCGTGCGGAGACCGGG
3025216|F|0	TGCAGTGAAGGTGAGGATTTGTTCGTGCCTGTCCCACGCCGAGATCGGAAGAGCGGTTCAGCAGGAATG
1162189|F|0	TGCAGAGGCTGACCTTGGGGCCATACTTTATGCAAAAGTATCAAGATATGGTTGCACGCAGTAGCCAGC
1102969|F|0	TGCAGTGTGGCATTAGGCTAAAAAAGGAACCTCTTCAGTAACTGACAATTGTCCGAGATCGGAAGAGCG
1205735|F|0	TGCAGTAGTGAGAGCCGCCAAAACTCATAAAGAAGCCTTTCAGCTGCATCCCACTACCTTGCCGAGATC
100000408|F|0	TGCAGCAGCATCTATTCAAATAATCCCTTGTATTTTCTAGCCGAGATCGGAAGAGCGGTTCAGCAGGAA
1051846|F|0	TGCAGACTGTAGGTAGGTAGGTTGGTTCAATTAGGATTGAGGCAAGCAGCTGAATTAACTAGACAAGGT
979052|F|0	TGCAGCCTTGGCCCTTCATGCGTTTTGGGCTTGACATGAGTTTAGCCCATGCATTAATGGCCGAGATCG
1259845|F|0	TGCAGCGAAAGTACGCCGACGACGCTCAGCAGCAGCACCAATGCGCTGCCACAGCGTTGGATCCGAGAT
1114720|F|0	TGCAGCACGTGGCCGATCCGCGTACGTACATGCATGCCACCGAGACCATGACGATGACCGAGATCGGAA
1078689|F|0	TGCAGTGAAGTGCGTCGGGCTGCAATGGAGTGCTGCTGGAGGCTGCAATGGAGCGTCATGTGGGGTCGT
1258888|F|0	TGCAGAACTGAATGTTGGGTGCAAAAAAACAAAGGGGGTGGTATGCCCGTTTGTCCCAAGAGAAGAAAG
2291391|F|0	TGCAGTAGCTACTGCTGCTGAACATGGTCGAGGTCCTGCGTGCGTACGTGTCGCCCGAGATCGGAAGAG
1206337|F|0	TGCAGAGATTCTTTCTTTCTTTCTTTCTTTCTGACTCCGAGGTGAAGAACACCTCAAAAGCTAAACCGA
2275505|F|0	TGCAGAATACTGAGTCCACAGGGAAGTCCTGCATGCGTGAATACTGCGTGATACCAATCGAAAGAGCCA
1228297|F|0	TGCAGACGCGCCCTTCGGTCTCTGTGCCTCGCTCCCCAGCTCGCCGTTGGCCTCTGCTCCCCTTGCCGA
100004441|F|0	TGCAGCCAGTAGGCGTCGTCGCCGTTGCCCAACCAAAAGTCATCGCCGAGATCGGAAGAGCGGTTCAGC
3025902|F|0	TGCAGGGTTTGTGATCCCTTGGGGATGAGTGGATCCTGCCGAGATCGGAAGAGCGGTTCAGCAGGAATG
1119212|F|0	TGCAGCTTGGGGAAAGGGGAAAGCAAAGGTAAAACCCTACTGCGACGCGAGGCTACCGCCACGCCGAGA
996222|F|0	TGCAGTTGCAAAGAAAAAAGGGGCTGTCACCGTCCATGGATGCTCCCCGAGATCGGAAGAGCGGGTCAG
1046746|F|0	TGCAGTTTTTCAGTCGCATGTCCTCAAGGGCAGGGCACCGCGAACTGATGTGCCTGGCAAAATAACTGT
1228231|F|0	TGCAGGCCTTCAGCAAGCTGGCGAAGGTGAACTCATTGGGCTGACAATCCTCATCTCCTCGCCGCTGCA
1162870|F|0	TGCAGGCAAGCTTGCTAAGCAACACCACCCTGCAATACTCTCCTGCGCGAAAACCGAACGGAGCCGAGA
100004982|F|0	TGCAGCCCTGCCATCCATCCCCCGCGCGCCACCTCGAAGCAAGCCGAGATCGGAAGAGCGGTTCAGCAG
100000751|F|0	TGCAGCCTGCCTGATCACGCACCCCCTGCCAAAAACGCCGAGATCGGAAGAGCGGTTCAGCAGGAATGC
1029828|F|0	TGCAGAGGTTGCAGAACTGGCTGCAAAATGCACGCGAGGAGCTGTGGACGCCGAGATCGGAAGAGCGGG
100035546|F|0	TGCAGGCCGCACGCGCGCGCCTTCCACCACCACCACCCGAGATCGGAAGAGCGGTTCAGCAGGAATGCC
1713629|F|0	TGCAGGCCGTAAAATGGGTTGTGTTGAGCCGTGCTTGGTCGGGTCCACTCGACAGTCGGCACCGAGATC
1113313|F|0	TGCAGGTGTGTTAGTTTGCAGGCTTTGGCTTTGTTATACATACTCAAGTGCGCAGGGCCGAGATCGGAA
1130688|F|0	TGCAGAACTGGTTGGGGTTTGGGGAAGGAGGAACCCTAGGCGCCCCTTCCCTTCGAGCACCCGAGATCG
100001699|F|0	TGCAGCAGATGCTTGGCTCAAAAAACGCCAGCTTCACCGAGATCGGAAGAGCGGTTCAGCAGGAATGCC
1090885|F|0	TGCAGAGCCTGTACAACCTCGGGGCACGCAAGGTGCTCTTCCTTGGCACGGGCCGAGATCGGAAGAGCG
1107813|F|0	TGCAGAGACGAGTACGCCCGAGTGCCCAACTTGGAGCCACTGCCATTGCTCACTCAAGCGTCCATCCGA
1273769|F|0	TGCAGCCTAGAGACGATGGATATACGACGTAATCTGTCGGGGACAAGCGAGACGAGGCGTGCGATCTCA
2247954|F|0	TGCAGTCTGACCGCGTGAATCGGTGAGCTTAATTATCGATAACAATTTGAGAGGTCCTACGTACAAATG
1012544|F|0	TGCAGCGCCAAATAGGAAATCCCCGCGTCCTGCTTCGTGCCCTGGCTGCCGAGATCGGAAGAGCGGGTC
1228103|F|0	TGCAGAATTTGCGTGTACGGACTCATTTTCCAGCTAGGAAATAATTCAGCCGAGATCGGAAGAGCGGTT
1093642|F|0	TGCAGGTGGTGATGACGACCTCCTCGTCGTTCTTTGTGGCGCTGGCTTGGTGAAGACCATCTCCGAGAT
1024671|F|0	TGCAGATCTCCGCGGCTGGCTTGATACACACGCACGCACGGTGCTCCAAGGTCGTCAGCCGCACAAACT
2257915|F|0	TGCAGCTCCTAACTGCGTTGTTAGGAATAATCTTGTAATCGATGCGTTTCGGTTGTATGCGTGTGTGCG
100003813|F|0	TGCAGCAAGCCGTCGCGGTCATACCCGCTCACCCGCCCGAGATCGGAAGAGCGGTTCAGCAGGAATGCC
2323882|F|0	TGCAGTGACGCTCAGACGGTCGATGGGTCTCAGATAAATGTGTGTGTGTTTGTGGTGCTCATTTGTTGT
1078595|F|0	TGCAGTGTTGCAGTGTTCAGCTTCAGCACATGGAGATCCCCTTCCGCTTGCAGATGTCCAATAAACGGA
1073296|F|0	TGCAGATGCATATGCATGTTGGACCGATGAGATATGCATGGCGACATGGCATGGTAAATCAAACAAGTC
3026556|F|0	TGCAGAACTGGGGTTGCTTCTCGCCTTCTAGATCATGAGCCGAGATCGGAAGAGCGGTTCAGCAGGAAT
2275347|F|0	TGCAGTCTTGAGTCATTGATCGTGGTGTGTTAGCAATCGATATTATTATCGACCCACCAAGGAAAGCAG
1127213|F|0	TGCAGTATCCAGGCACCAAGCGCCTCTGCACCATCCACGTATACTGGCAATACCGAGATCGGAAGAGCG
100002104|F|0	TGCAGGCGCGTGGACACCAGAACAGCAGAACTCGTTACCGAGATCGGAAGAGCGGTTCAGCAGGAATGC
2306290|F|0	TGCAGCTCACATTAATTACTGAAATCGAAATTCCCTCTTCACGCGGCGGCGGCGGCGACCGAGATCGGA
1255178|F|0	TGCAGGAAAAATCAGGTCCCCGCCGACGACGAGCTTGTTGGAGCCGATGAAGGGACCCGCGCGCGTTGG
1708428|F|0	TGCAGGTCGAACGTTGAGGCCATGTGAAGGTGGCGGTGAACAACGTTAATTCCTCCGTCCGAGATCGGA
100000826|F|0	TGCAGCTGAAGGTACGTACGTAACATGCCAGAAGAACCATCCGAGATCGGAAGAGCGGTTCAGCAGGAA
100004616|F|0	TGCAGAAGGCGCTAGGTTAGGTTGGGGAACGAACGACCGAGATCGGAAGAGCGGTTCAGCAGGAATGCC
100001885|F|0	TGCAGATCCATCCATCCCATTCCAACTGACTGAAGCCCTGCCCAGCCAGCCCGTCTCAGGTTCAACTCA
1126670|F|0	TGCAGAAATCGCAGGTCTATGTCGTCGTCAACATCCGAGAGAGCCAGAGTCTCGTGCGGTGTTGCTTGC
1113492|F|0	TGCAGCATGTTTTAGCAAAGCACGACGCTATTGCCGCAGGCATAGCGGTTCCGAGATCGGAAGAGCGGT
1116154|F|0	TGCAGTATTTACAGCCACAGAAATTTGTTTCTCGGAACTGCAATCACGTGGTACGCCCGAGATCGGAAG
986914|F|0	TGCAGAAACCATCGTCTTCGTTTAACCTCGCGGGCAATGGCCAAGGAGGAGGTGGTGGCGGGAGCCTGA
100004569|F|0	TGCAGGCAGCGAGTGGGCCGACCCATGCCCATTCTTATTGGTCCGAGATCGGAAGAGCGGTTCAGCAGG
1307657|F|0	TGCAGTACTACAAAGTGCCTAAAAAAGCCACTAAGCCGTTCCTTCAAGACCCGAGATCGGAAGAGCGGG
3022655|F|0	TGCAGAATAAGCGGAAAATCTACGGTCAATGGTTTCCGAGATCGGAAGAGCGGTTCAGCAGGAATGCCG
100003440|F|0	TGCAGTTTTTTGCAGTTCTGAAACAGAATAATATGGATAAACGGGCCGAGATCGGAAGAGCGGTTCAGC
994318|F|0	TGCAGGTTTGCAGAAAGTAAAATTTACCTTCCTTGTGTATAAAAATACTCGTAGAAAATACTAGTTTAG
1200849|F|0	TGCAGTGCGCGTGCGGTGGCGATGGAAGTCCGAGGCACAAGCCGTGCTGAAGTGCAAGCTGTTGGGCGA
1258600|F|0	TGCAGGGGCTAACCAACCACGGGGTAGAGCTTGAGAAAAACTACCAAGGACTTTTTGCCCAGTCCGTAC
100006676|F|0	TGCAGATCTCCTCCGCAAGCACCCGCTCAGACTGCGGCACGGCCGAGATCGGAAGAGCGGTTCAGCAGG
1069502|F|0	TGCAGTCCTACATTTTCACCCAAGGACAGTTGACGCAGCGTGCATTTACCCAAGCATGCAATGCAAAGA
1114763|F|0	TGCAGAACATGTATACTGGTGGTCAAGAACAACGACTGGTGCTACCTATACTGCTCGCCATCCGAGATC
2277852|F|0	TGCAGCTCCATCGTGGTCGTCGTCCTCGCTGCCCGTGGAAGCGATCAGCTCGAGTGATCCAGCGGTGTA
1256326|F|0	TGCAGAAGTGGAGCTAGTGCAGCACGTCCTAGGTGGGTCGGCCGACTTGTCGTGCTGCTGTCCGAGATC
1138697|F|0	TGCAGTTCGTGGCCATGAGCGATGGGAAAAAGGAAAGCATACTCCACCACGGGCGCGCGCAGCACCACG
2275704|F|0	TGCAGAAGGAATTACCACTAGTATCTGGAACCAGCAGCGCGATCAGCAGCTTCAATCAATTCGACGCGC
1127869|F|0	TGCAGGGCTGCGACGCCTCTGTTCTGCTGTCTGGCAACGAGCAGAACGCCGAGATCGGAAGAGCGGTTC
1233727|F|0	TGCAGGCACCTACTTTCAGCTCTGAGCTCGCCGAAGGAGGAGTCAGAAGGATATATCGCCCGCCCGAGA
2277661|F|0	TGCAGCCTCGCAACGTCTATCTATCGACTTGAGGCTCCAACGTAGTTATCCGCTGCCGCAACAGCGTAC
3034406|F|0	TGCAGGCTACCACACAGGAACTTATTGGTCAATACCGAGATCGGAAGAGCGGTTCAGCAGGAATGCCGA
1101288|F|0	TGCAGGGCCCCTTGCTTCATGCTGCTTTTTTTCCTCTCTACCGAATCATGAAGCACCGAGATCGGAAGA
1096554|F|0	TGCAGCCTCCTCTATGTCAGGTTTGACCCGATCTAGTTGTTGGCTGCGTGGATGTGGAATGGGGTGCTC
1123852|F|0	TGCAGCAGTGTGTGGACATGGTGGCACTGACCGCCCCACATGACCACCCGAGATCGGAAGAGCGGTTCA
1370376|F|0	TGCAGAGGGTAAGCACAGTGAGGTTGGACAAATTGGTTAGCAGTTAAAGCCGAGATCGGAAGAGCGGTT
3033811|F|0	TGCAGGTGATTGATTTAATCATGTTCTTGTATCAGCCACCGAGATCGGAAGAGCGGTTCAGCAGGAATG
100002288|F|0	TGCAGAAAAAAAGGTGTTTGCTATTGATTTTTGGCCAACAGCCTGCCGAGATCGGAAGAGCGGTTCAGC
1229337|F|0	TGCAGAGGCAGTAGCGGCTACAACTTCGTCAGCAGCAGGGGAAATGAAATTCTAGCAGAACCGAGATCG
2279280|F|0	TGCAGTGGTTCCGTCCTACCACTCGAGTCCCAAGATTCTATGAGTGCCGCCATTGCCGAGATCGGAAGA
1129919|F|0	TGCAGAAGCAAGAGAAAAGAGGATGAAAGAAGCAAAGGAAACTGCAAGCCGAGATCGGAAGAGCGGTTC
1124382|F|0	TGCAGCAACTGCTAAAAGCCAATCAAGATGTTCTTTGAACTAACGTTTATTGGTAGTAATGTTACCGAG
1228192|F|0	TGCAGGCGCCGCTCAGTCCGCAGCGCAGTCCAAGAGCTTCCTGTTGGGTTACTCCGAGATCGGAAGAGC
100003410|F|0	TGCAGAGTATCGACATACACATGAACCATGTCACAGGACAGCTGCCGAGATCGGAAGAGCGGTTCAGCA
1146392|F|0	TGCAGCGCGTGGGTATCGGCCACGTGTTGAACGTGGGGGCCCTGGTCGCCGCCGCACTGGTGGAGGGCC
1081513|F|0	TGCAGGGAAGAGGGAACAGGAGAACAAGGGAAGGAGGCGGGGCATGGTGCTGGACCTGTGGCCGAGATC
3024271|F|0	TGCAGACACCTACCAGTAGCGCTCCTCGCCAGGATCCGAGATCGGAAGAGCGGTTCAGCAGGAATGCCG
1860960|F|0	TGCAGACATGCGCATTATGGAGGGCGCGCATGTAATGTCCAACGCATCATTTAACCATTTCAATTTGTA
2327992|F|0	TGCAGCTTGGACATGCACACTGTCGACTCGCCCACACTCAAGAGCCTGGCCGTCATTGATCCCCTCGGT
1265440|F|0	TGCAGTTGCCCACGAGCTAGCAGCAGGGAGGGACAGCTGGTTCAGAGAATGAGCCTCTGCCCGAGATCG
1216086|F|0	TGCAGAGCTTCAGGTCAGCGAAAATACCCAGATTAGACTAAAAGTAGCAATAATAGTTCACCGAGATCG
1117866|F|0	TGCAGGTGACGTTCGGCCTCTGTGTGCAGTATGTAGCGCATGTGGATCGTCGCGATCCGAGATCGGAAG
1265387|F|0	TGCAGCATTTTATGTAATCTTAGGCAATGAGTAGCTAGATCTATTACTATTTCTGTTGGACCGAGTACA
100003768|F|0	TGCAGGCAGGCCCAAGAGGCACGACCCATATGGCCATGTTTGCCCGAGATCGGAAGAGCGGTTCAGCAG
1112290|F|0	TGCAGAGATGTTCAAACCCTTCTGTCCCCACGACCGCCCTCAGGTTCACCGAGATCGGAAGAGCGGTTC
100004041|F|0	TGCAGCTAGCTGGCTGGCCTGACTACTCGTAGCTCCGATGAGCCGAGATCGGAAGAGCGGTTCAGCAGG
100003956|F|0	TGCAGGCGCCCGTTTGCAGAATACACATGAAATGCCGAGATCGGAAGAGCGGTTCAGCAGGAATGCCGA
1122407|F|0	TGCAGTACACTGCGTACATATACTTCGGTGAGGCCGTCAACAGCAAGCCACTGGAGGCGCTCCTCCTCA
1073676|F|0	TGCAGTGCAGAGCTTCCGTTCCACCACATGTTGTTGCAACGCACAAGCCTTTTTGCTAGTACTGTCAAT
1099305|F|0	TGCAGCAGCAGGAGGAGGAGCGGACAACAGGCCTTCTAACGGGCCCATGGCGCCGAGATCGGAAGAGCG
3064513|F|0	TGCAGCACTCCGCCACGTGTCCCGCTTGGATTGGCCGAGATCGGAAGAGCGGTTCAGCAGGAATGCCGA
1104732|F|0	TGCAGGACTACGAGGCGGAGGTATGGTCATCAAAGTACCAGACTGAATTGCCGAGATCGGAAGAGCGGT
1696273|F|0	TGCAGTTCTCCCTACGGGCACCGTCGACGGCACTGATGGTCTATCACAAATCAATCAGGTGAACCTTTA
1119853|F|0	TGCAGGGGGCGCAACGCATCAGGCCGAAGGAGGCAGAGCGCGTTAGCCGAGGAGATGGCGCCGAGATCG
1235870|F|0	TGCAGGGAACGAGGAGCACGACCCTATGATGCATGGACCCCGCGCCCAAATCTCGCCATCCCCGAGATC
3030034|F|0	TGCAGAGCGCACGATTTCGTTTGATGGAGCGATGCCAGCTCGACCGAGATCGGAAGAGCGGTTCAGCAG
1238394|F|0	TGCAGCTTCTGAATCCAGTTTCCAAATGCTCTGCCCCTACGCCGTACTCCGAGATCGGAAGAGCGGTTC
1106068|F|0	TGCAGTTGGCTGGGGGACAAGCCGAAACTGAAGGAATCCTACTACTGCTACCGAGATCGGAAGAGCGGT
2318542|F|0	TGCAGGCGAGGAAGAGCAGGAAATCGCCGTCGACGTGTGGCCGCGGAAGGACCCACAACGGCCGAGATC
1105476|F|0	TGCAGGTGTTTGCGGCTTTGTGGCATCTCTCGTCTGAATCATCATCTCATCTTGCACGTTGTGACGGCG
1249365|F|0	TGCAGCACCAGCAGCCCACCACGCACCGTGCTTGCTGGCCCCGCCTTGCCACGCCGCCCGAGATCGGAA
3024528|F|0	TGCAGAAAAACTCAACTTCTGCCTTTACCACCACCGTCACCGTGCCGAGATCGGAAGAGCGGTTCAGCA
1064873|F|0	TGCAGTGTTTTGTCTCCCTGTAAGTGCAGTATACTCCGATCAATCAAACTCTGTCCATGCTAGCTGCAT
1109968|F|0	TGCAGTGGAGGTCCTGGTGGTGAGGGAAGGCCTCATCTTGACGATCTGCTCCTCGCCGAGATCGGAAGA
100001509|F|0	TGCAGAACAATACAAGCACTCCATCTCTAAAACTTCTGAAACCGAGATCGGAAGAGCGGTTCAGCAGGA
1217440|F|0	TGCAGAATATCGGATTTCAAGTATTCCATCATCAGAGCCACGACGGTGGCGATCTCTCCGCCGTTGCTC
1209787|F|0	TGCAGAAGAAGGAGACGACGATGCGCGAGGAGCTCACCAAGAGATCCAAGGAGCTGCACGACAACTAGT
1228030|F|0	TGCAGGTTTCCTCTCTTCTCTCATGCATGCATGTATTTCTTTTCCTTTCCACCGAGTGATGAGTAATGA
1100825|F|0	TGCAGATCGTTTTGCAAAGAGAAGGCTACCGCACAATCATAGTTGTGCATTTTGTAGCGGGCATGACGA
1228652|F|0	TGCAGTGTAGCTAGCCGAGTCAAGGCTTGTGCGCAGGTGGACTGCTTTCCCCGAGATCGGAAGAGCGGT
1207375|F|0	TGCAGCTACTTGGTTAGCTTTCTGCCAGATCTCCAAGAAGCATCATCTTCTCTCTTGATAGGCCGAGAT
3026636|F|0	TGCAGAGGGTGCGCTCGGATGATTCCCCGTGCGGCTTTCCGAGATCGGAAGAGCGGTTCAGCAGGAATG
1090798|F|0	TGCAGGTGACGCGGCTCAAGTGCGGAGGCTTCATATTTGGGCACCGTGTGTGCCACTGCATGGTGGACG
2277358|F|0	TGCAGCTGCGCCGACAGCAACAGAGTGCAAATTTTCTCGAAGGTCGTGGCCGCCGTGAGCTCCAGCTCC
1101868|F|0	TGCAGACAGCGCCGTGCCACATGCACCACGAGCACACAGCGCCTCGTCACCGAGATCGGAAGAGCGGTT
3023871|F|0	TGCAGCGACTCCCTCTTGGCCCAGTTGTCTGAGTTCTTGACCCGAGATCGGAAGAGCGGTTCAGCAGGA
1233122|F|0	TGCAGTGCATGGTGAGATGACTTCAGCTTCTTCCTGATACGAGGCACGAGACGCCGAGATCGGAAGAGC
1119370|F|0	TGCAGGTGGGCCGAACCACTTGCCAAACGAATCGTCACGGCAGTCCACCAATTTTGTCTTATTTTTGGC
100004517|F|0	TGCAGCAGATCTAGGGTTAGTGGTGGCTTTGCCCCACGCTGGACACGGCACTCCGAGATCGGAAGAGCG
1167219|F|0	TGCAGCCACCACCGCGACCCCGCCCGCTGCCGCCTTCTCCGCGCCCGAGACCACCGAGATCGGAAGAGC
100000849|F|0	TGCAGTGGTATCTACACTTGTACAGTGGTACTGCCGCTTGAAAGTCCAAACTAGTCGTAATAAGCCTGT
1093478|F|0	TGCAGTACGACAGTCGTGGTGGTGTAGCCCGCTAGCGTGCATGCAGTCCGAGATCGGAAGAGCGGTTCA
1126885|F|0	TGCAGCTTCCATGGCCTCAAGATCACAGTGATGGAAACCCAGAAGTAAGAGCCGAGAAAATTCCACCAA
981721|F|0	TGCAGTAAACACAGCTTAATACTGCGAATGCCGCAACGGAGCACTCAATCCAGCTCTCGCCGAGATCGG
1103535|F|0	TGCAGGTCACCGACCCATCGGCCTGAAATGGGTCTTCAAGGAGAAGAGGAACGCCGCCGAGATCGGAAG
1081450|F|0	TGCAGATCAAATAATTGCTGGCAATCGGGTCCACGGGACAGTTAACCAGCGACCACACGCCGAGATCGG
982140|F|0	TGCAGAAGTAGCTTAAACCTACTATTGCTCGTTAATTAGGTAGTCAGCCTCTAGTCAAAATATCAAACC
1696691|F|0	TGCAGTACATCATGGTGAACCTGGTGAAACGCCCACACATGCAAGAGGCCGTTCAGTTCATCCTGGGGG
1050615|F|0	TGCAGAAATTGGAACAAAAATCGTGTCTTTGGCATCGGAACGGTGAATGGTGGGAGACCGTGGGGGGGA
1102093|F|0	TGCAGGTGGTCGGCCCACCTCGCGCGAGGATTCCGCCAACGAAAACCAGGAGAAGGAGGAGGATGAGCA
1242057|F|0	TGCAGGCCTAACAGGATGCCCAGCTGTTTCTCGTCGCCTGAAAAAACACAAGAGAAATGCAAGCAGGGA
1250604|F|0	TGCAGTCCAAAGGCGCCGTCCTTCCGTCCCCGCTCACGCGCCTCTGCATTGGAGCTCGCCGCGCGCCGG
1130881|F|0	TGCAGATGAGGAGAGGGACCCGTGCAGGCAGCCGACCAAGAACAACATCCGCATGGCCATGAACTGGCT
2322503|F|0	TGCAGTTCCTGCCGCGCGATCTCCAGGCTTTCGATCGATCAGGCCAAGGCGCCTGTCATGTCCCAGCCG
1228547|F|0	TGCAGCATCGGCTACAACAACGATGGCTCCCACAACACTGGCCACAACAACCCAATTGGGAACCACCGA
1139954|F|0	TGCAGTGCAAAATGTGTCGTTGTTGACATGTTATCATCAGCAAGAGAGAGGAACCACTTACATGAGGCG
3020998|F|0	TGCAGGGCCACTGATAACATGCACATCTAGAATGCACAAGTCCGAGATCGGAAGAGCGGTTCAGCAGGA
1387350|F|0	TGCAGCTGCATGCGCGCGCTTGGTTGCGAATTTTGGATGGATTTACTTGTTTCGTCCGCATGGCCGAGA
1225224|F|0	TGCAGACCGATTTCAGAACTTTGCCCTGGAAATCTCGTATGACAACCCCGAGATCGGAAGAGCGGTTCA
100035084|F|0	TGCAGGGCTGCCTCTGCCTCTTCCCTGAGAGCAGCTAGCCGAGATCGGAAGAGCGGTTCAGCAGGAATG
1119483|F|0	TGCAGCAAATAGGCGGATCTCATGGAGTACTCGCGTGCCAGCGCGAACCGCCAAGCAATGGCGTCCGAG
100007347|F|0	TGCAGGGCCATTGCGTGAGCGGATCGACTCGGGCTACACGGTTAGGTCACCGAGATCGGAAGAGCGGTT
2275410|F|0	TGCAGAGGAGAGTTCTTTCCTGGTACGTGAAGCTCATGTGGCATGTTGCTTCTTTCTCTTGTCTGGCGA
1264671|F|0	TGCAGCATGCAGGGGCAGCTAGTCTGCGTCCGTCGTGGTGCGTGGGCGTACGTACGTGCCTCCCGAGAT
1232817|F|0	TGCAGTATGCACCGAGCCTCTCACAGGCACCAATCGTACGTAGTCAGCCGATTGTTTGCCGAGATCGGA
100005679|F|0	TGCAGAACGAGCATCGCCTGCTGGTCTAGCTCGCCCCATCTCTTGCCGAGATCGGAAGAGCGGTTCAGC
100035033|F|0	TGCAGCGTGTAGACAATTCCCACCGTGTTGTCCCCCGAGATCGGAAGAGCGGTTCAGCAGGAATGCCGA
1088187|F|0	TGCAGGACAAAAATGTGAAAATGTTACATGTGGTTACGAATCCAAGGTGTGAAACATGAAAGATGGTCC
1219438|F|0	TGCAGCAGTGGGGAGACGGAGGAAGATGTCGTGGAGGAGCTCGTCTGGGGTTCGGAAGATCGGCGTCTC
1159856|F|0	TGCAGGTGAGTCGGTGCCGAATTCTTCGTCCTTACGAGGCAACAGGTGCTGGCTGATTGCGCCCTCTCC
1301475|F|0	TGCAGTCCATGGCGTTACCATCCTCCTCCGCCCCAGCTCGCTGCTCGTCTCCATCCACGCCCGCGCGTC
2282096|F|0	TGCAGGCTCGTTGACAAGGGATGCCATCTTCGACATCCTCACCTGGGCGCTGTTCAAGTCCGTGTGCCG
100001515|F|0	TGCAGTTCCTCCAGCCGTCGACGACTAGTGGAGCCACCGAGATCGGAAGAGCGGTTCAGCAGGAATGCC
1075371|F|0	TGCAGCTCCTGAGAGGCAAGATGTCAATGAAGAAAAACCATGAGTTGGAGGTGGACACTGAAGCCGAGA
1136761|F|0	TGCAGTCGCTTGGAGGCGGAGACCTTGTCCTTGTCGTTCTCATCATCCGAGATCGGAAGAGCGGGTCAG
1129088|F|0	TGCAGCTCTCCTTTGCGGCACGACTGCGCCTCGTCGGCCGCCTCCTCACCCACCTTTGCCACCTGGCCG
1082329|F|0	TGCAGTCGGCCATCACAGAGGTGGGCGCCCGGGTGGCAGTGCTGGAAGCAGAGCAACTACCGAGATCGG
1393516|F|0	TGCAGCCTTTCTTTTGTCCTCGTTGGCTGTCCACATGGTTAGATGATACACACGCAAGCCATCACATTG
100002564|F|0	TGCAGCAACGGTAGCGTATATATAGGAAAAAACGATCCGAGATCGGAAGAGCGGTTCAGCAGGAATGCC
100004660|F|0	TGCAGGTGGGGTCGCCGACTCAATACATCTGACGTGGAGCCTTGCCCGAGATCGGAAGAGCGGTTCAGC
1087795|F|0	TGCAGAGTCCAGGGCGTACGTCGTCCCTTGGTTAGCATGCATGCACTTGTTACCAAAGATGAGCCGTGC
1104931|F|0	TGCAGTGCGAGCCAACGCAGCCTAATAAATGCCAAAGAGCCGCAGATAAGGGTAGTAGTTGAACCTCCT
1210531|F|0	TGCAGCTCTCTACGAGGTGCCTCCGCTGCTTTTGCCTTCTTCGCTTGCGTGCAGCGGCCACGCGCAGCC
987692|F|0	TGCAGAGGAAATTATTTCATGGTGGGAAATCGGTTCAACATGAACATGGACATCAAGGAAGCGTTCCGA
3022232|F|0	TGCAGTCCCAAGAGAATGTGGTCAGCAGCATATACTGAAGCCGAGATCGGAAGAGCGGTTCAGCAGGAA
1022276|F|0	TGCAGTGCCATTTCCTCGCCTTCTCTCCCGTCACCGCGGCGACAGTGGCTCCTGGATCTGGACCAGCGA
100004704|F|0	TGCAGCAGGCCTGCCTTCGGCCGTCTATGATTCGGACCGAGATCGGAAGAGCGGTTCAGCAGGAATGCC
1266739|F|0	TGCAGATAAGCCCTCCTAATATTTATAGGCAGACTATTTGTCTATGTCCTGCACCTGTTCGTTTCTAAG
1077436|F|0	TGCAGTAGTTCTTTGGGATGATGATCATACCAGAGGGGGTGATCGTGATTAGCACCGAGATCGGAAGAG
1377587|F|0	TGCAGAAGTTTCCTCGCCCCTTCACCTCCGTTGGCCAGGGCTTGAATCGGAAGCACCGAGATCGGAAGA
3064968|F|0	TGCAGGGCTGAAAGCCCTGATAACTCTTTGCTCATTCTGGTTGACCCGAGATCGGAAGAGCGGTTCAGC
1082211|F|0	TGCAGTGATGGAAGCGACAACGCTGCGGCGGACGACACCACCAGGGCTACAGGGCACCCGAGATCGGAA
1127588|F|0	TGCAGATGATACTCCTACTACGTACGTGCTACTGCTGTCTCATTCTTTGTCAGGCGCAGCGCTTTCCGA
1114199|F|0	TGCAGCAAAGCAAATCATATATCAGCAAAGCAAAGTACATGGAGGGAGGGAGGGTCCGAGATCGGAAGA
1279375|F|0	TGCAGGAGCTCGTAGTGGAGTCCAATAGCACAATGACACATCATATCCACGTGGAGGCCCCCCTGCTGA
1100726|F|0	TGCAGTACAGATTAACCGTCAACACAGCCGAGGCGGAGCAGCACCATCATCCACGAGCCGAGATCGGAA
1206526|F|0	TGCAGGACAGTGGCCAACTGAAGCAATGTGCCCCGCCGCCACATTCCTAGGGCACACAAGGCTTCGCCA
1086730|F|0	TGCAGGTTAAGCCGCCAGGGTTCGCTGACCCGCCTCTGCCGTAACTGCCTCACGCCGAGATCGGAAGAG
1107056|F|0	TGCAGTGCTCTCACCGTTGAATTGGTGGAGGAGTACATTAGTGGCAAACCCATCATACAGATCACCGAG
1098063|F|0	TGCAGTAACCCTCGCTCCGAGTCAGCGCCTGTGGCTATGCTGCATTGTTCCGAGATCGGAAGAGCGGTT
1713819|F|0	TGCAGGTTGCCCGCAAGCAACCCAGGGCGCACCCCTCTAGTACGCTCGATTAGTGGTTGCCGGGATCGG
2278438|F|0	TGCAGGAATTTCGTCCCGTCTTTCCCAGCCTCGATCGGGACCAGGAAGTCCGCTCGCCCGTGCACCCAC
2264212|F|0	TGCAGCTCGACGGGTCGTGTACGCGCAACTCGTCTCGACGTACACGAACTAGCTACAGCACTCGATAGT
100003515|F|0	TGCAGCGATGCAGAAGTTGGGTTGGAAAAAAGCACGACCGAGATCGGAAGAGCGGTTCAGCAGGAATGC
1347298|F|0	TGCAGGCTGGCTGCATCCGCACGTGGAGGCCGATCGTGTACCCCTGCGTGCGTGCATGCATATGCCTGC
1147984|F|0	TGCAGTATAAGCCAGGATCAACCTTCCACACATCCACAACATGAAAAGCCTCAGTTGCATTAGTGATAA
1128894|F|0	TGCAGTGTTGTGAGTAAGATAGTGCACAAGGATTGGAATTCAGGATCTAAAGATGCTGAGGTGTTGGAG
1138630|F|0	TGCAGTGTTAGTAGTAATCTTGACATGCATAGATTGTTAGCCGCATGCATACAGGAGCGTGGATCACGG
1228134|F|0	TGCAGCCGCTGCTCTCTCGTTGCTAGAGATAAATAATGGTGAGTACGCTGGGCTGACCTAGCTCAAGAA
983716|F|0	TGCAGGAAAACCATTCGCAGAAGAAAGGAAATGCCGTGCCTGATAAGTAAGTTACTTTAACAATAGTCA
100005825|F|0	TGCAGGCGGCCACCATGGCTGCTCCCACCTGGCTCACCGAGATCGGAAGAGCGGTTCAGCAGGAATGCC
3031667|F|0	TGCAGCGTCCAGCTAGCTCGAAGCGACCAAATACGAAGCCGCCCGAGATCGGAAGAGCGGTTCAGCAGG
1210832|F|0	TGCAGTGGACTGGGCTATGTCAGAGCTATTGAACAACCCTGTAGCAATGGGTAAAGCACAACGAGAAGT
100001847|F|0	TGCAGATAGCAGCTGCTCCAAGGGGAGGAGTTTCCTCGCCGAGATCGGAAGAGCGGTTCAGCAGGAATG
1395701|F|0	TGCAGAATCGATCGCCGTGGGTTACTTATAGCTCGGCACCGCTGCATGGTTGGCTCCGTTTCATGTTCA
1105465|F|0	TGCAGTGGTGAACGTGTTTAAAGAGGAGTGCTTGAGAGAACCAAACTCCGAGATCGGAAGAGCGGTTCA
1114471|F|0	TGCAGGGTTGGGGCGAAGCGGCATGCTGGCGTGCCACACACCGAGGACCACCGACACGTACCACCGCCC
2278794|F|0	TGCAGTAGCCGACCTGGGGGTCGTTGTCGACATCCTCCTCCCTGAGGGGGGCGTCCAGGGGGCAGTAGG
1088599|F|0	TGCAGGTGCCTCTGGATGGTGAACTGGCTGAGATGATGCACGCCTACTTCTTCATGGGGGCCACGAGCC
1090478|F|0	TGCAGGTGACGGCTGTAACCGATCCCACCTCACCGTTTACGCAGTCCCTAGCAGCGACGCTGCCCGAGA
1109815|F|0	TGCAGCAGAGATTTTGAAGAAATATGATGCCAACCACTTGTTCTTGTTAGCATGGCTCACAAGATCCGA
100000924|F|0	TGCAGTCACCCTCGCATTCCCCTGTTTCTAACACCTTCCCCTGCAAGCTGCAACCTGAGAATCCTGATT
100002239|F|0	TGCAGCTATGGGCACATGTCACTCGGGTGACTCTGATACCGAGATCGGAAGAGCGGTTCAGCAGGAATG
3025615|F|0	TGCAGCGCCGATTTATTTTGTCTATCTCGAAAACAAATCGAGACCGAGATCGGAAGAGCGGTTCAGCAG
100008769|F|0	TGCAGAAGTTATCCGAGGCGGAGTGTGAGGTGCGACGGTGGCTCACCGAGATCGGAAGAGCGGTTCAGC
100010406|F|0	TGCAGAGCACGGAATGGCGGCCGCACGGTGACCTCGCCGTCCGTGGGCACGAAGACGAAATCGAGCAGG
1088447|F|0	TGCAGGAAACATGTAGTGTAATCATGTTGTATTGTCCTTTTTACACGACACAAGTTTTTTATTTCCGAG
2277685|F|0	TGCAGGAGCGTCTTTGCCCTTTCTCCGCCACTCTAGGGGCTCGAGTCCTTCTGGGGCCGCCGACCGAGA
1220390|F|0	TGCAGCTGACGCAGCATAGTAGCCACAACCCCCATCGTAAGGAGCTCGCCAGGCCAGCCAAAAGCGACC
1281512|F|0	TGCAGTTTCAGTCGGGAGCTCTCTTCCGCACGCAGCATTCGGATCGGATTCTCCCCAAGTTGCAGTCGC
1109983|F|0	TGCAGGTTGCAACAACCTCCATAAAAATACCACAACCATGCATGACTAGTCTATCAAGAAAGATACGTT
1260590|F|0	TGCAGCCAGCAGGAAATCTACAAGACAAAAGCGCAAGCAGAAAGGCGGGGAGAGAGCCGAGATCGGAAG
1162885|F|0	TGCAGCTCGTGCATGTCAGCAGCAACAGGTGATATCTCCTCGCCCGCTTCTTCTTGAGTCATCCGAGAT
100004711|F|0	TGCAGGTTCCATTATTAAAAAGGACGCGGCGGTGAACCCGAGATCGGAAGAGCGGTTCAGCAGGAATGC
100008751|F|0	TGCAGCACTTTGGTGGGTCGACAGGGTGCGGCCACGACGACGCCGAGATCGGAAGAGCGGTTCAGCAGG
1261878|F|0	TGCAGGACACGGGCAAGCACGTGAGGAAGCTGGCGGAGTTCATGGGCCGAGATCGGAAGAGCGGGTCAG
1696365|F|0	TGCAGGAAAGCATGAGTCCAGGTCGACCCAAGTGCACTCAACAGCCATCTCGTATCCAGGAGGAGAGTT
1698612|F|0	TGCAGAGGAAGTCGGCGGCTGGCGCGAGCTTCAGGTGGCGAGCTGGACGTGGGGGAGGCCGAGAACGGG
1297812|F|0	TGCAGACGAGCTTGAGCATCGGCCAGAGAGAGGAGCACAACGTGAGCAATCGGCCGAGATCGGAAGAGG
2309797|F|0	TGCAGCTTCGGCATCCCGATCGATCGCACGGTGCACTGGCTACCCTACCAGGCCGAGATCGGAAGAGCG
1405136|F|0	TGCAGAGAACATGTCGGCCCATGTGAAATGTACCCACGTTCGCGGGCCGAGATCGGAAGAGCGGGTCAG
998741|F|0	TGCAGGTGAGGCGCTCCATGCGTGGTCAATGCTTCATGAATGCGGCAGTGCATGGACGATGGAAGGCTT
1117545|F|0	TGCAGCACTTGTTCTTCCACCTACAGCCTAGCGCATGCACCAGCGATGGGTGTGGCCGATGCTGTAAGC
1130960|F|0	TGCAGTATTGTGCCAAGCATAATCGTCAGGGATTCCCAACCAAAGGAAGAATGCTCCAGCCGAGATCGG
100001452|F|0	TGCAGCAAACAAGCTCCGCACAGGGGCTATCCAGCGAGCGACGCACCTGGGCTGGCGTTCCAAATACAC
1216241|F|0	TGCAGCTGCAAGGTCTCTTTGTGTGGACTAGCTGTGCATGCATGGATAAACCACCGAGATCGGAAGAGC
100003847|F|0	TGCAGGCAGGAGCAGGTGGACATGGACTCTGCTATGGCCGAGATCGGAAGAGCGGTTCAGCAGGAATGC
100035579|F|0	TGCAGTGCTTTGGTTGGCTGGCAGAAGCGGAGGCGCCGAGATCGGAAGAGCGGTTCAGCAGGAATGCCG
1255251|F|0	TGCAGCTTGACGATGATGAGCAGCTGTCCGCCGAATTCCATAAGGAAACACCGAGATCGGAAGAGCGGT
1266014|F|0	TGCAGGTGGTGGCGGTGGAGAGGCCAGATCAGCCTTTGGATGTGGCCAGGGGTTTGGAGGGGTGTGTGG
1137807|F|0	TGCAGTTGTGCAAAAACAAGAACAAAAACGAAAAAAAATAGAACAAAACGCCGTTGCCGAGATCGGAAG
1220974|F|0	TGCAGCTACTTGGTTAGCTTTCTGCCAGATCCTCCAAGAAGCATCATCTTCTCTCTTGATAGGCCGAGA
1240671|F|0	TGCAGCTACACCTGAAAGGTAAAAGGTTCTTGCTTGTGATTGATGATGTCCGAGATCGGAAGAGCGGTT
100035143|F|0	TGCAGCTCGCACACCTGCCATGAGAACGATGTGGCCGAGATCGGAAGAGCGGTTCAGCAGGAATGCCGA
100005793|F|0	TGCAGGCAGGCAGACGGTAAGATTGTCATCATTCCTTGCTACTGACCGAGATCGGAAGAGCGGTTCAGC
1234702|F|0	TGCAGGGGACGGACATCGTCGGCAAACAGTTGCGAGCTTGCGAGGACAGGAAACAAACACGACGCCGAG
2322172|F|0	TGCAGAAAATACTACATCCGTTTCTAAATATAAAACAGAGATAAGGCCGAGATCGGAAGAACGGTTCAG
1218421|F|0	TGCAGGCTATCATCAGTGGACGCGTTCCTACGTGGCCTGGATGACGACGGAAAGCTACAACTCCGAGAT
1047274|F|0	TGCAGAAAGTGATGTAGTATTCTCTGTGGAGGGAAACAATAATAAAGTGTTTGGTTTTACAAAGTCTCC
1056791|F|0	TGCAGCCCTGTATGCGAAGTTCAATGTGGTTTTATCTGCGCTACGGGTGAATGATCTTGCTTTTCTCCA
1154276|F|0	TGCAGCCGCGGACGCCCCCGCCTACCCACCGACGCAGCCGTAACCGCCTGGTCAAGAGCGGCCCGAGAT
100003641|F|0	TGCAGCAATGGAAAAATCGCAACGATGAAGATACAACAGCAGCCGAGATCGGAAGAGCGGTTCAGCAGG
100034543|F|0	TGCAGAATCGTTGCCGTACAGCATCATTCAGCATCTCCACATAGCCTCCGAGATCGGAAGAGCGGTTCG
1123759|F|0	TGCAGAGAATATGCTGGAAGGAGACGTACTGCTTGTAGATCCATCACTGCCGAGATCGGAAGAGCGGTT
1139312|F|0	TGCAGCTTGGGGAAAGGGAAAGCAAAGGTAAAACCCTACTGCGGGTGCGAGGCTACCACCACGCCGAGA
1127645|F|0	TGCAGAGCATGTATAGAAGGCTGTGGTGGTGGAGACCCCCATGAGGTTCGCCTTCCTCATCGTCTTGTT
1216069|F|0	TGCAGTGTACTTTGGGCTGAGCCTCAACGTGGTCAACCTAAAGCTTAACCTTTACATCAGCGTGGTTGC
1117488|F|0	TGCAGGCCACACTGTTCCATCGCGTGGCACACACATGCATGCTGACCCAGTGACCGAGATCGGAAGAGC
1112190|F|0	TGCAGTGTGTAGTCGTATCCGCCTACGCCTGAGCCATAACTGTTTGAAAAGACGAACCATTACTACTAT
1024991|F|0	TGCAGGGGGTTGGTGTGACGAACTGCATCGGAAGGTTGCACAGGATCTGAAGCAGAGGAGGGGGCCGAG
1127716|F|0	TGCAGCGACTCCTTCATTGTCCTCTCCGCGCCCACCATGAATTCCTTCCGAGATCGGAAGAGCGGTTCA
1269408|F|0	TGCAGCAGGCGGCAAGAGCTCCATGAGGCAGCTGTTGCACGCCGTTGATAAGTAAGCAGCTCCGAGATC
1094011|F|0	TGCAGAGGAGAGGAGAAAACACGCTGAAGAAACGCGCTCGTGGCGGCAGCGTCGTGGGGATCAGATGAA
1228376|F|0	TGCAGCCACCATGGCAAATGCTACAACTGGCATGGCTAGATGCTACTAGCGGCCAGGGGAGAGCTCAGC
1145240|F|0	TGCAGAGGTTCATGCCGCTGCCAGAACATGTCCTTGTCCACCGCCGCTGCCATAGGTAAGTTACTCACA
100005540|F|0	TGCAGGCCCTGTCGTGGGACCTCGCCGCCAGAGGAGACCGAGATCGGAAGAGCGGTTCAGCAGGAATGC
3022527|F|0	TGCAGTCCGCCTCCGCCAAACCTTGCTCAGATGCTGCACTTGATGCCGAGATCGGAAGAGCGGTTCAGC
100004929|F|0	TGCAGCGCGTGACGATCGACCAAACCGCGCGACTCATTTATTACAAACTACAAAGGACGGGCGGACGAG
1050635|F|0	TGCAGTTTTTTCTTGGACCTCGCCCAAGTGGGATGCGTCCCTGCTGCTGCCCACTTGGATGACCCCCAG
1127354|F|0	TGCAGCACCGCCTGGTCTTAGAAGGGCTGATGGATGCGAAAGGCTGCTGCGCACCGAGATCGGAAGAGC
1083160|F|0	TGCAGAGCGCGTAGACGTCGCACTGCGCCTTGGGCTCCGTCCAAAAGAGGATCCACTGGCCGAGATCGG
1404930|F|0	TGCAGTTGGCGGCGAGCTTCCTGGAGAAGGTGTCGTCAGCGCGCTGGGACCGAGATCGGAAGAGCGGGT
1260330|F|0	TGCAGCCTTCAGGTAGTTTGAGACCTGTCAAATTTCTTCAGCTATGACTCCGTCTCTAGGTTACTGGAC
1695978|F|0	TGCAGGAGCTCGGGGTCACCGCGTTGCTCAACCTGTCAATCTGCAACGAGAACAAGGCCATCATGCCTC
981891|F|0	TGCAGGCTACAATAGTACAGTTTCAGGTCACTATGAGAAAAAACTTAGTCCGAGATCGGAAGAGCGGTT
1093659|F|0	TGCAGCAGGTGGGACTGGGACCTTACGCAGGCGGCGCGGAGGGTGCATGCCGTGGACGCCGAGATCGGA
3021500|F|0	TGCAGCAACAAAGTCTCCTCCATAACTCAAAAGCTTACCGAGATCGGAAGAGCGGTTCAGCAGGAATGC
1067283|F|0	TGCAGACCTAAAAAAATGCCTTCGGGATTCTCCCCCAAGGGTAAAGTTTTTGTGTGTGTATCCGAGATC
100005802|F|0	TGCAGAGAGTAGTGATCGCGCTGCTCCTCCGACCGAGCCCCGAGATCGGAAGAGCGGTTCAGCAGGAAT
1112126|F|0	TGCAGCCTGAACCTGAAGAAGAATGCAGACTAATGACGCACCGTGCATCCGAGATCGGAAGAGCGGTTC
1076297|F|0	TGCAGGTGCCCTTTGATGTTGTCGGACGGAGCCAGGTAAAGGATCATCTCCGACCAAAACCCGAGATCG
1093912|F|0	TGCAGGATTTCGCTCAGGGCTCGCGCACGGCGCCGAGGCGGTTGGTCAGCGGGCGCTGGCATCAGCCGA
1121996|F|0	TGCAGCCCAACCCCATCGCGTGTGCCGCTCTCCCAATGCATGATCTTCTCCAATGCCTCCCGTCGCCGA
2277465|F|0	TGCAGACTGATCCATCCGTCAATGAACTCCGTTGCCAGCTCTGCACAATCCACAAGCAAGGCAATCTCA
3028451|F|0	TGCAGGCTCCGTATAGCGGTTATCCCCACAGGGATCTCTCCGAGATCGGAAGAGCGGTTCAGCAGGAAT
1211409|F|0	TGCAGGTAGCTCTTGGTCATTTGATGTGTCGTCGTCGTTCCCGTTCCCGCTCCCGCTCCCGAGATCGGA
1075141|F|0	TGCAGGGTCTTGCGTTTGGCGTCTCCTGGGGCGGCGGAACTTGGCCCAATCGGCACCCTGCTCATCGGC
1044528|F|0	TGCAGGCTGAACTATGTGTCTTTTTTATGTTTCATTTGCTTAAAAAAATTGATCATCAGTCTTTTGTCC
3028110|F|0	TGCAGGTCCCAAGCTATCAGGATTCCTCCACGGGTCCCCGAGGCCGAGATCGGAAGAGCGGTTCAGCAG
3021440|F|0	TGCAGCAGGTTAAATTCATTTTACCACTTATCATTGCACCGAGATCGGAAGAGCGGTTCAGCAGGAATG
1089273|F|0	TGCAGCGTCTTCTTTCTGAGTTGATAGCGAGCATTGCATGCAACTCTAGCCCAAAATCATCCATCTTAC
1256512|F|0	TGCAGCTCGGGACGTGGTACTTGTTCGCGAGCCTGCATGTGTCGCTCTTGCACGGGAACGCCGCCGAGA
1059900|F|0	TGCAGGACAATGACACTGTGCGCTACAAAGTTTGCAGTGATTGCTTGGTGGACAGCGTGCTACATTGAC
3027317|F|0	TGCAGTCCCTATCAGCGTCGATCAGATCCTGGAAGCCGAGATCGGAAGAGCGGTTCAGCAGGAATGCCG
1125282|F|0	TGCAGGGTTCGTACTTGAGAGGGTGGTCTTGGTCCACGAGCCCGTCCATCGCGCTCACCACCGTGCCGT
100001327|F|0	TGCAGCTCTTCTTGGAGTCTGTTCCTGACCACCTAGCTTCCCGAGATCGGAAGAGCGGTTCAGCAGGAA
100005121|F|0	TGCAGCAGCTTCCTGACGAGCCAGGCGGCGATGTAGCCGAGATCGGAAGAGCGGTTCAGCAGGAATGCC
1075839|F|0	TGCAGACACGCACACATATTATTACAAGCATAACCAAGTGAAACAGGAAATGTATGCAAGAACTGAGAT
1096153|F|0	TGCAGACAGTATGGAAGCAAACAACGTCGGCAGCGTGCCGCAGGCGGGTAGAGACTTCAAGGAGCAGAT
1137916|F|0	TGCAGTATGGATAAAACAGAAAGGAAAAATCAGATGCAACGATTGATTAAAAAGAAAGTATCCGCCCCA
994877|F|0	TGCAGGGGTGAGTTCTAGCGTGCATGGCCACGGATAAGGTCGCGCGTGCAAGCCGAGATCGGAAGAGCG
1209072|F|0	TGCAGCTACGCCTTCATCGTGCAGAAGGACCACTACATTTTCAAGGCCGCCGACCTGGAGAGGACCCCG
100007374|F|0	TGCAGCAGGAGCCGACGCGCCCACTCCGTTCACTCCCGCGAGCACCGAGATCGGAAGAGCGGTTCAGCA
1121786|F|0	TGCAGAGCAACCTTTCCCCCGCTCTGGGATTTCCAACCTGCGCTCCGCCGAGATCGGAAGAGCGGTTCA
1070435|F|0	TGCAGTGGTAAAAAGAATGTACAAAATTTATTCACCCCACAAACAACATATTCTTGAGCTCAGTCTTTA
1120217|F|0	TGCAGCACCCACGCCACCGAAGGGGGAGGAAGGAGAGGTGAATGGGGCTGCTGAATTCAGCGCCGAGAT
1255485|F|0	TGCAGCAACTATGATGACTGGTCACTTCTGATGAGGGCCACTCCGTAGACGCGCGAGCTGTGAGATGCC
3034508|F|0	TGCAGACGGAGCCTTCCACCAAGTTTCTTCACGTGCACCCGAGATCGGAAGAGCGGTTCAGCAGGAATG
1238926|F|0	TGCAGCGATGTAGGCAGTGGACTGCAACCACGCAAGCCATAGACAGGAGGAAGTACCGAGATCGGAAGA
1114320|F|0	TGCAGGACATCGTCGTCGTCATCCTAACCCCTGTTCTGTTCCCATGGGGACGGTGGCCGAGATCGGAAG
3026189|F|0	TGCAGCACGATGCGTTCCCGCTGTCGTCAAACTGCTTCACTGAACCCGAGATCGGAAGAGCGGTTCAGC
100000712|F|0	TGCAGCATACAGACTGTTCGAAACGATTGAGAGGAAACCCGAGATCGGAAGAGCGGTTCAGCAGGAATG
1107510|F|0	TGCAGATTTGTCCCGTCCAACCCACATGGTACGGGAAGAAGATGAATCACGTTGTCGGTTCAACTTAGG
1400592|F|0	TGCAGCTGCGGTGATGAGTTTAACTGAATTTGCAAAGCATTTCCATGGAAAATTGATCCTAGAGACGGA
1268327|F|0	TGCAGTGCATGCCACACCAACAACCATAGGTCTGACCAGCTAGCACCAACTCCAAACCATAGCTGGCCA
100002392|F|0	TGCAGCTGGGCTTGGGAGAAGGTGAACATCTGCCGCCACACCGAGATCGGAAGAGCGGTTCAGCAGGAA
100002406|F|0	TGCAGGTATGGGTCGACCCATTTAACGCGTTTTCTCGCCGAGATCGGAAGAGCGGTTCAGCAGGAATGC
1118916|F|0	TGCAGGGCAAAAAAAAAATACACTTGCTAGGTATTAGATATCGTGGGCCGAGATCGGAAGAGCGGTTCA
1103793|F|0	TGCAGAAACCCCAATTGTCCGCGCATGCAACCATACTTCTCAAATCACCCGAGATCGGAAGAGCGGTTC
2275797|F|0	TGCAGAATCCAGCCAATCAAATTTGGGCCTGGAGGTTCTCGATTCGAGGGCTGAGAAGTGAGACGGTAG
100000862|F|0	TGCAGAGGGAACAAGAAAAGTTATTAGAGAGCTATACCAAAGCTGTAGCCCTATGGTTTGGTTCTGCTA
100001597|F|0	TGCAGTAGAGTAGATAGCGACATGCAATCGATTTCAATGATTAGCCGAGATCGGAAGAGCGGTTCAGCA
1126423|F|0	TGCAGCAAAGGCATGTGGTGGTGCGGGGGTAAGGGCATGTGGCGGTGGCATTCTAATCTCCATGTGCAT
1101693|F|0	TGCAGTTTTGACACAAACCTACTGCACTGACTGCCGCCTGCCTCCCGTGCTTCTTCCCCGAGATCGGAA
1264429|F|0	TGCAGGAACGTTAGGTTCCCTATGGTCGGGGAGAGCGCTCCAACAAGCCCGAGATCGGAAGAGCGGTTC
100009136|F|0	TGCAGGTGTGCACGAGTGTGCTCGGGGAGGGCTCGAGATCGCCGAGATCGGAAGAGCGGTTCAGCAGGA
983240|F|0	TGCAGTAGTAGCTAAAGCAGAGCAACGGCGCAAGGAGCATCATACATAGCACAACGGCAACGTAGCATC
1288920|F|0	TGCAGCCGCAGGCAACACCTTTTTTGTGCAGTGTCAACCGAACCACGACGTCGACCGAGATCGGAAGAG
1095770|F|0	TGCAGACCTTGCTCTTCACCCTGCCACAGAGACAGAGTTGCTGCTGCGGCGAGTAGCAGGAACTTCAGA
2292478|F|0	TGCAGTCCGTGGTTGTTAATGGAGGCCCTACCCTGCGTTACCATCACCTGACCCATACCTTCGAGGCTT
1109826|F|0	TGCAGATGAGGATTGGGGATTGGACCCCTACTGCTGGGATTTCGCACATGAGATGTCACCGAGATCGGA
984450|F|0	TGCAGACGGAAAATGTCACAAGTAAAGCACATCTCACAGTGGGAAACTAGGTTATTACCGAGATCGGAA
994743|F|0	TGCAGTGAACGTGCAGAGCGTTCTGGCCAGGATACAGGCGCAGGCAGCTCCGAGATCGGAAGAGCGGTT
978298|F|0	TGCAGTGTCATGTCATTGGAATTTTAAAGGATTTTGTTTGTTTGATTGGATGACCGAGATCGGAAGAGC
1120544|F|0	TGCAGTTGTACCAAACTCCAGACGGTTGCGTGCGCCGTGGGGAGCGCGCTCCGAGATCGGAAGAGCGGT
1047091|F|0	TGCAGTCGGCCGTTTGAATTGTACCACATCGGCCGCGGAGGCCGCTTCAGAGCTGCTGCATATAAGCCG
1262934|F|0	TGCAGCAGCGTCGTCTCCACCCGATTTTGAGGGCCACTTCTCAACTTTCGCTGACGTTGGCTCGCCCTG
1096166|F|0	TGCAGTGAATTAGTTGGTGCACGGTGGCTGTCCTTGGGCGGCATGACGGGAGGCGAAGGGGTCCGAGAT
1296114|F|0	TGCAGCACGGGTTCAACACGCTGCCTCCGAGCCAGTACGCCGACGACACTGGCCTATGCTGCATGCCGA
1092934|F|0	TGCAGGTGGCATGGGAACGCGTGCCAGTGGTCGGGGTCGGGCGGTGCCGTCCCGTAGGCCCGCCGAGAT
1120244|F|0	TGCAGAGGCAGTACGCAGCGCAAAACTCAGTCTTCCACCTCTCGTTCTCTCTCACTCTCGTTCGTGTTT
100007417|F|0	TGCAGCCCCGCGGCCGACTGCTGTCGCTGCTGCCTCCGAGATCGGAAGAGCGGTTCAGCAGGAATGCCG
1087799|F|0	TGCAGATTGACAGTAATTTGGGCCATGAGAATAAAAATAACGGGCCTTTGTTTGTACCGAGATCGGAAG
1113050|F|0	TGCAGGCAATATAGGTTTTTTAACAGAAGGCACTATAGTTTTGAGGCTAGGGAAGACCATGTCAAGGAA
1216157|F|0	TGCAGACCAAGAAGAAAGAAGAGGAAGGGGCAGAGCTATATATGGGCAACTCCGAGATCGGAAGAGCGG
1409700|F|0	TGCAGATCGAGGCGAGGGGAAGTTCGGCGATGCCTAGGGAAGGGGAAATAGATGGATCGGGGGAGGGCG
1007267|F|0	TGCAGTCTCTTCAACTACTATACATCCCCAGTTAACTCTGTACTTGTGATCAGATGAATGCTTAAATGG
1228041|F|0	TGCAGATGACTAGCTAGCTGATGCACTGATGTTGATTCTACTTTGATCGTCTTTCTTAGTTTCTTTGGT
1002169|F|0	TGCAGTACCTGAAGGAAATACACGAGCTGCTTCGCTGCCACAACCGTGTTGCCCACACGCACATGCCGG
2304184|F|0	TGCAGACATGCTCGAGCCGCACAATGCACCGACCAGTAAGGCCCGTCTGCTATCTCTGATGGAGACCGA
100003517|F|0	TGCAGCCCACCTCCGACAACCCCACGGCCATCCTCCGAGATCGGAAGAGCGGTTCAGCAGGAATGCCGA
1100225|F|0	TGCAGTAGTAGAGAGATAAAACGTTCTTGAGTTTTGCACATGTCGGTAATACGCTTCGTACGTGGTTTT
100006251|F|0	TGCAGGGGCGGTAGCATCTGGAAGCACGACGACGACCGAGATCGGAAGAGCGGTTCAGCAGGAATGCCG
2323308|F|0	TGCAGGCATGTAGCTTCGGGCATGATGGGACAAGCAGTCTATGGCGTCGGATTGAAGGGGAAAACAGGG
2251119|F|0	TGCAGATCGTTGATCGAGAGGAGGAAGGAGCGGAGTGAAAGAATTCATCAAATCGACCGAGATCGGAAG
1394063|F|0	TGCAGGTCACATCGGTCCACGCCTTGTTGGGTTCACGCGGTCCAGACGCCATGCACGCCAAGTAATTGA
2296926|F|0	TGCAGCCATGGTGGTGCCACCTCGTCGACATGGTGGCACGTCGCACAGAGCAAGTGACTGGGCCGAGAT
100001051|F|0	TGCAGATGGAGAACTAGATAGGAAACATGCCTAAAATTGAACATCCGAGATCGGAAGAGCGGTTCAGCA
1119541|F|0	TGCAGAAGAGACCGAAAAAGCAAAAATAATTGACATTTTTTGACGGGCCGAGATCGGAAGAGCGGTTCA
989069|F|0	TGCAGAGTAATTTTGTTTTGCTGCGCTGAGGTTGGAGGATTATGACATGTGACAATACAACGAGTTTTA
986044|F|0	TGCAGGGAGCCACCACACGGGAAAGCTAATTGGTAACCTGATACATAACACAACCGAGATCGGAAGAGC
1119381|F|0	TGCAGGGGCGGCGTCTTGCGCACATCCGTTGAGCAACAATCAAATGTGATCCCAGCAAGATGATATAGA
1718382|F|0	TGCAGGAACGCGGGTGCTCCTGTCTAGTCGCTCGCCTTGTGGTGTCATGGACAGAAGGTGTCCTCGAGG
1233768|F|0	TGCAGTATTCAACATGATGCTGGGGTTCATCTACGGTGACTCGCTGCCAGCTTCTCCGAGATCGGAAGA
2272825|F|0	TGCAGCAGCTAATCCTGGGCAAGGATCAACCACTTTGCCAGCCGTCTATTTGCCGAGATCGGAAGAGCG
1067838|F|0	TGCAGGAGAGTTTTGAGTCGCTGTACCGCACGTGTAATTTTGAGACAAAACAGCCGAGATCGGAAGAGC
1093423|F|0	TGCAGTATGGAGACCCGCCAAGCGGCATGCGCTGCGTACATGATGCAGAAGAGGAAGTCGGTGGAGGGT
1127974|F|0	TGCAGTAGCAGTTAACGGAAGGCTCGTAGTCCATGGGGTGCACGCGATACGGGATGGGAGAGGTACCTC
1207484|F|0	TGCAGATGCGTACGCAGCTATCACATAACCACAAATGCTAGAATAATAAGTTCCCCGAGATCGGAAGAG
1125090|F|0	TGCAGCAGCATGCACACCAGCAAGCATCCATCCGTCCATCCAATCCACATCACGTAGAATCTAGACCGA
1114670|F|0	TGCAGGAGGCCGTGATCAAGATTAGTGCTGACATCCGCTGGATCCCATCCGTGACCCAAGCGAGAGCAT
1109734|F|0	TGCAGAGAGAGATACAGCGAGAGGAGAAATAAGTAGCCTCCCCCATGAATGCAGCGGTGCTATAAAGAG
1115141|F|0	TGCAGGAGCGGGGCGATGGCCATGTGCACATCTTCTGCCTGACCCTTTTTGATGACAGTCAAGACACAT
986147|F|0	TGCAGTGTGAGGAAGACGGGGGCGTCGGTGCTTGCGTCTTTCCTGGCTGTGTGGATTGTGCATGAACAA
1114297|F|0	TGCAGGCTATTGTCTCCGAAATGGAAGGATCATCAACTCCCCCAACGACAAGGGCTGAACTCCCCAGGA
100000590|F|0	TGCAGTCATTCCACATCCCATCAATGAAAGAAGCATATTTGCCGAGATCGGAAGAGCGGTTCAGCAGGA
2371079|F|0	TGCAGCAAATGAGGCTGTAACACGTCGACGTGAGGGCCCACCCACACGCGTGTGGACCCGAGATCGGAA
1103921|F|0	TGCAGGTGGCAACGATGAGGTGAGTGAAGAGGAGGAATTGCAGCATCGCCGAGATCGGAAGAGCGGTTC
1136314|F|0	TGCAGGTCAAAATGACATACAGGCAGGACTGATTTCGTGGGGAAAGAACATGCAAACCCGAGATCGGAA
1104310|F|0	TGCAGACTAAGCAAATATTACGTACATATCTGTAGTACTGCTAGTGCAGACTAAGCGTATTCGTTAAAT
1150326|F|0	TGCAGCCGACCGTGGCGTAAGGGGACTGAGCGGGGAAGAGGAGAGGCCGAGGCGAAGAAGCCCTGCCGA
1696191|F|0	TGCAGTTCACACCCAAATGAGAAACGGAAACTTCACGCTCAACTCAACAGTTCGATTCTCGCCGAGATC
1122437|F|0	TGCAGGTGCTGCTCCGAGGGATTCATCATCCGCCCCCTCCCCCGTTCACCGAGATCGGAAGAGCGGTTC
3022985|F|0	TGCAGTTGCAACTGCGGTCTATGCCCTGCTTCCTCTTCTCCGAGATCGGAAGAGCGGTTCAGCAGGAAT
1115225|F|0	TGCAGACAGCCGCACAAATCTTGGCAGGGTTGAACGGACAGGATGAAGAGGCTCTGTCCCGAGATCGGA
1099743|F|0	TGCAGAGGAGGGAATCAAGCAACGGAGCAGCAGAGAGGGGAACGGAGCAACGGAGCGCCGAGATCGGAA
100004490|F|0	TGCAGCTAGCTTCAAGGCTGCGTTGCTTGCTGCGCCGAGATCGGAAGAGCGGTTCAGCAGGAATGCCGA
1697222|F|0	TGCAGCCAATTCCAGCTGGCTCGCTGCCAAGGCGACATGGTACGGCGCGCGCCACGGCGCCGAGATCGG
1213866|F|0	TGCAGCAGCGGCGGTGTAGGTAGCATGCAAGTGGCTGCCTCTGCGTGTTGTGTGTATGTGTGTGTGTGT
3020733|F|0	TGCAGTTTATTGAGACAATGGAAATGGGGCTGATTTCCGAGATCGGAAGAGCGGTTCAGCAGGAATGCC
1694971|F|0	TGCAGCCAGAGCGCCTCGCCGAGATCCACGCCGCCGTCGACGTCCTTCTGCTGGATGCCGAGATCGGAA
100002055|F|0	TGCAGAGCAACAACAAAACAGCAGCTGCTGTCCCGATCAATCGATCCACCACCGCCGAGATCGGAAGAG
1668238|F|0	TGCAGTGGTGGGAGCGTTGTGGCGTCGCTCGCAAATCAGCGGGCTCGACGGCGTCATGCACGGAACATG
1120337|F|0	TGCAGGTGGCCCGCGGTTCGTGATCCATCCACGAGCCACACCCATCCTCGCTCCCACGAAGACACAGAG
1713879|F|0	TGCAGCAAAGCGGACGCGATGGAGCAGGCTGTCGACCTTGACGTAGATCAGGGGGAGGAGATCGTCGGG
100001716|F|0	TGCAGTATAGTAGTATATCTCTCCCCTGATTTTTACAAACAATACCGAGATCGGAAGAGCGGTTCAGCA
1056299|F|0	TGCAGCAACTTTGTCACTGAACCAGTGGGTTGATTCTAATAAATGGCAGGGGGCTCTTTGCAAAAACGC
1093485|F|0	TGCAGGCTCCCGCACCCAGTGCATGCCCTCTACGTATGTCACTGTCGTCTATCCTTTGGGTGTGCCGCC
1131114|F|0	TGCAGAGTACGTGTTGGAGTCTCAGAGAGCACTTTTTACTACCACTTCAGTTTGCTTCTCTGTGGTTTT
3024452|F|0	TGCAGATCAATTTCTGGTGAAGGAAGCGTTTTCTACCGCCGAGATCGGAAGAGCGGTTCAGCAGGAATG
100000660|F|0	TGCAGAGCTCTGGTATCCGTCACCATTACCATCATTGCGAGCCGAGATCGGAAGAGCGGTTCAGCAGGA
1071945|F|0	TGCAGCTCCTAAGCCACCAACGGGCCTCCGTGTGCCTCCGCAGTGAGCTCCTGGTCCGATTCCCCCTCT
1047130|F|0	TGCAGAATAATACTTCTGGTCTGGCTGCTGAATTATTGAGCACAGAAATTAAGGAAGGCCATGTGCCGA
1238892|F|0	TGCAGGCCGGCTCACACCCGCGCGATCTTCATTTGCCCTTGTGCTCAATCTCCGAGATCGGAAGAGCGG
100004274|F|0	TGCAGCAAACTTGTCAGCTACGGACCCAACTTTTGCGTCCGCTTACCGTTGACCCACGTTTGCGTCGAA
3022276|F|0	TGCAGGTATGTGTCAACTTTAATAGAAATTGAACGCCGAGATCGGAAGAGCGGTTCAGCAGGAATGCCG
1202898|F|0	TGCAGGCCGCAGAACGGCGATCTCGGATTAACAGATAGGTAAGCTCCATACCGCCGCCGAGATCGGAAG
1150372|F|0	TGCAGCGGCAAAGCATAAGGGGCGGCAGGATACGTAGTAGTGCTATGGAATTGAACGCCGAGATCGGAA
3064801|F|0	TGCAGGCCCGCCACTTTTGGACCTCGCACTCCAATCGCCGCATTACCGAGATCGGAAGAGCGGTTCAGC
1217361|F|0	TGCAGTTAGCTGTTGGGACTGGAACAGATTACGGTAGGGCCAACCAGTAGTGTCCGAGATCGGAAGAGC
1233128|F|0	TGCAGAGAGCTGTGGAGGCATAGCACCTACGGAGAACTTGTGGGCACCTGCAACGGCCTACTCTGCCTG
100001685|F|0	TGCAGCCATGCCTCGTCTCTCTCCATTGCCACGCGCCGAGATCGGAAGAGCGGTTCAGCAGGAATGCCG
1108857|F|0	TGCAGACAGTTCGGCGGCTTAGACTTGTTAAGAGTTAACCACGATGTGCTATTCCAGTCCGAGATCGGA
1281673|F|0	TGCAGAAGCCGAACGACGCTCTCTCCATGAACTCTGACAGCCACGTAGCTCCTGACGCTGCCCTCCGCC
1092761|F|0	TGCAGCACGGGGAAGACGACCCAGAGCGCCTCCATGGCGGTGAACCTGATCGGCCCCGAGATCGGAAGA
3034074|F|0	TGCAGCGCTGAACACTACTAGGATTTGATTCACCCTCCGAGATCGGAAGAGCGGTTCAGCAGGAATGCC
1112004|F|0	TGCAGCAGATGGGCAGAAAGCAAAGGGTTCAGAGAGGGAAACGAGAGGAGCATGGGAAGGAGAAGAAGG
1119659|F|0	TGCAGGAGGCTCCCCTCATGCCGCCATGCTAGAGCAGGGTCACCGACAATGACAAGGCTTCTGGATGGA
100001103|F|0	TGCAGGTTGTTGGAACTAATCATCGGGAAGATATTGCCGAGATCGGAAGAGCGGTTCAGCAGGAATGCC
1090593|F|0	TGCAGAGGGACTCGGCCGCTCGCCGCCTTTCCCCGTACCCCAGCCAAACGTTACGCGTGGTGATTCCGA
100004096|F|0	TGCAGGGCGCCCGCAAAGTGTCCCTGCCAGCCGCCCATTCCGAGATCGGAAGAGCGGTTCAGCAGGAAT
1080645|F|0	TGCAGCTACTAAGTCGTCAAAGGGCCACCTTGTGCCCCGCGGTGAGAACCTTCCCTCCCCTTCCGCTTC
1076850|F|0	TGCAGCAAATTCGCAGGTAAGCCATAACCATCGGGCGATCAGCCGCATACCTAGACACGTGGTGATCCG
1216023|F|0	TGCAGAAAACCTGACAACTATGCTTTGATCGTAATTTACAAGCACCTGCACAAGGACAGCTCTCCACTT
1114000|F|0	TGCAGGTAGCATTTCAAGGACAGCGTGTTTACACGAAGACGATATATTGAATCCGACCCGACCCCCCCG
3020450|F|0	TGCAGTCCCAGAATGAGTCCATCCAGTAGGCATTTCACCGAGATCGGAAGAGCGGTTCAGCAGGAATGC
1099312|F|0	TGCAGAAGCAGCGAAGGAAACGACAGCGAACAGCGAAGGAAAACAGCACAGGAAATCGTACGTGGGCCG
100000932|F|0	TGCAGTGACAGCTCATCGCCGTCATGCTTCCACAGCACCCGAGATCGGAAGAGCGGTTCAGCAGGAATG
3026294|F|0	TGCAGCCTCTGCCTATGATGCCCAGTTCGCAGTTAGGATCGAGAAGCCGAGATCGGAAGAGCGGTTCAG
1112157|F|0	TGCAGAGGGGAACAGTGACGCTTACCAGTAGAAACGCAGAAGAACTTTAAAAGAACTGAAGTGCAGAAC
1074493|F|0	TGCAGATGCTCTTGCGGAATTTTCACTATAAAATGTATGCAAAACTGGAATGGATCTGAGCTTAGATCT
3020802|F|0	TGCAGTACTCTTCATCCAATTCTGAAAGGATTTCTTCTGGTCCGAGATCGGAAGAGCGGTTCAGCAGGA
100002110|F|0	TGCAGCTCCCTCTTCACCTGCCTATGCCTCGCTGCCGAGATCGGAAGAGCGGTTCAGCAGGAATGCCGA
1106732|F|0	TGCAGCCGTGTACACTCCACTCTTTCCCAGCATCGTGTTCTCTGATCTGCCCGAGATCGGAAGAGCGGT
1696684|F|0	TGCAGAACATGGTCCGCTTGACGGTAATTGGCTAATTGCTAAGCGCACATTGGACGCTGGTTTCGATTA
1766939|F|0	TGCAGGTTCTTAGCGCACGCACCGTCGAGCTGCTGAGCTCGCGTGGAAGGAGCTCCAGCGCCACCAGAA
100001397|F|0	TGCAGCCTTCACCCCTGCCGCTGTACGCACAACCGCCGAGATCGGAAGAGCGGTTCAGCAGGAATGCCG
2276401|F|0	TGCAGCATACGAGGCTCAGAATGTCATCGAAGCCGCAGCTTAGTTGGAGAGCAGAAACCGAGATCGGAA
3034540|F|0	TGCAGTCTCAAATAGGATTTGCCCGATATTGCAGCCGAGATCGGAAGAGCGGTTCAGCAGGAATGCCGA
1111330|F|0	TGCAGATCCAACTTTGATGCGCGTGACCTTCTCTGATGTGCGCCTCACCCACTAGTGGGTTCCCACATC
1124724|F|0	TGCAGCACTGAGTATGAGAAGAGGTGGGGAGGAAGGTAAAGGTGAGTGGTTGTGACGTTAACCGAGATC
1863614|F|0	TGCAGAGACCAGAGAGGATGAAGGGGCGGTCGTCGATCTGGTAGCGATGGACGACGGGGTGGCAACGCC
1021010|F|0	TGCAGAGGAGGGAGGACAGAGCAAGCGGCGTGAGAGGCTAGCTGGGAGGCCGCGGGTACCAGATACGAG
1265411|F|0	TGCAGCTGGCCTTCCCGCTGGATCCTTAGGAGCACGTCCAACAGGTCCTCCTCCTCCTCGTCAGCCCGA
1682733|F|0	TGCAGATGATTGATGGTACTTCTCCACAGTCGTCCTGACCCATAACCACGAGCTTGCAGACACTGCCGG
1090319|F|0	TGCAGGTGACGCAGCCACAACCGATTGTCCTCAATGGAGTAGGCGGTGATGTTGTCCTGACCGCCGAGG
1099129|F|0	TGCAGGAAATCATCGTCGCTGTAGCCGTCCTTGAGCCTCTCGTTGAGCACCGCCACGAACCCCGAGATC
100035295|F|0	TGCAGCCTCGCTGGCCTCGACATCGCCCTCAACCTCAGCCGCAACGGCCTCACAGGCACGATACCGAGA
1275879|F|0	TGCAGTCTCGAGACTCCACTGAATTGAAGTAGCATGAAGGACAGGAGGAGCTTCCGAGATCGGAAGAGC
3023188|F|0	TGCAGGCAGTCAAGAACGAGTTAAGGATCACACAAAACCGAGATCGGAAGAGCGGTTCAGCAGGAATGC
100001575|F|0	TGCAGCACAACCAGGCTCTTCTTTTACTTTCGTCCGCCGAGATCGGAAGAGCGGTTCAGCAGGAATGCC
1093176|F|0	TGCAGCCATTGCTCGGCTTGTAGAACTGGATCAGGAAGACCGTCGCCGCCGTGAACCGAGATCGGAAGA
1053286|F|0	TGCAGTGTTTTGTCTCACTGTAAGTGCAGTATACTCCGCTCAATCAAACTCTGTCCATGCTACAGCTGC
999563|F|0	TGCAGCCGCCGCCGCCCACGGAAGAGAGATCTGGAAAGGGGAGGGTGAAAGGATAGGAGGGGTCGGTGT
100002635|F|0	TGCAGAATTTAGGCCGCAGTTTGGCCGTGGAGCTGGTCAGCGGCACGAGGCCGAGATCGGAAGAGCGGT
1229129|F|0	TGCAGCAGCTGGCTGCTGGTTAGTATTGTTTGTAGCGTAGGGGTAGAAGACAGCAAGGTGGCCGAGATC
1116177|F|0	TGCAGGGTCCAAGATGTCGGTCGTCATACAGAAACAACGACAACCGCCAGTGCCCGAGATCGGAAGAGC
3033029|F|0	TGCAGCTGTGTGTTCCAGCAGCGTGGCTCCGCCTTCGTGCGCTCCGAGATCGGAAGAGCGGTTCAGCAG
2276744|F|0	TGCAGGTCGCTTAATCGCATCATGAGAGTTAACTAAACACTTGTTTCGACGGTGCTTGGTGGTCACCGA
1127649|F|0	TGCAGTGATGTGGTTGGCTATCACCATAGGCCAGCAGGCGACGGGGCAAATGAAGAACGACCGAGATCG
1029956|F|0	TGCAGGCCACCTGCGCGGCCTCCTCATACTCTCCAAGTATGGCGGCACTGCCACCCGCTTCTTTGTTTT
1361259|F|0	TGCAGGCTCTGATGCGCCTTCAATGCCGCCCGCGGGGGCGGGAGCGCCGAGATCGGAAGAGCGGGTCAG
100006000|F|0	TGCAGTGCCCCGACCTCCACGCATCAGCGGCGCCCATACCCGTCACCGAGATCGGAAGAGCGGTTCAGC
1105144|F|0	TGCAGCAAATACCACTTGCGGCGTCTTCAACGCCCGTTATAGGCGTTTTTGCAACCGAGATCGGAAGAG
100008750|F|0	TGCAGCAGACGGCTCGTTGCTGGTAACCTGACTAGCCTCCGCCGAGATCGGAAGAGCGGTTCAGCAGGA
1131292|F|0	TGCAGCCAACTTGTTGAGCACAAATAAAGAAAAAAGCTTACGTGCTTGCTCAACCTGTTCCCCCGCGTC
1125855|F|0	TGCAGGTCGTCCTCCGCGCTTTCCCCACCTCCGATCGCTCAGAGTCGGCGAGCCCAGTCGCCGAGATCG
1110493|F|0	TGCAGTGAAATTAGAGCCGCGCTGCTGGCGACAACTGCAAGGTGTAACGCAAGGAGCAGGGAGCAGCGC
1395151|F|0	TGCAGATTGTATCATTGCTCCTCCTGTAGCATTCGGAACGTGGAGACCGAGATCGGAAGAGCGGGTCAG
1094681|F|0	TGCAGGCTATGGTGGGACCCGCCCAGGAAAGGTTGGCATATGGTAGGGGCTCCTACCTCCGAGATCGGA
1054506|F|0	TGCAGGATGACTTGACGATGGACGACTGGAAACTTGTGATGAAGCTGAAGAAGATATTGAGCATTCCAT
1105985|F|0	TGCAGTGCGCAAATGGCCACATCACATGCTTAAAGTGTTGCGCCGATCTGAAGCAACGTAGTTGCGGCT
1145380|F|0	TGCAGGGGCGGTGCATTGTTTTACTACACATAGCAGTCAGACACGTGATGCCGAGATCGGAAGAGCGGT
1120235|F|0	TGCAGATCACGGACTCTGCGGTCGGTCGGCGTGGGCGCCAGCAACCGTTTCACCGAGATCGGAAGAGCG
1165946|F|0	TGCAGGAGGCCATGGTCCGCAACAATCTATCCTCCATCGGCGTTCACTCCAATGTCTACGGCAGGGAGC
100002053|F|0	TGCAGTAGGTAGATAAATTATCATCGGTCTAGTTATCAGGGCCGAGATCGGAAGAGCGGTTCAGCAGGA
1085271|F|0	TGCAGCATCTGATTTTAGTCCGTTTTGGAGGAGAAGCAACAAAATGGGCCGAGATCGGAAGAGCGGTTC
100002761|F|0	TGCAGTTTGGCCCGCCTCAAGCCGATTCCACTAAACCGCCGAGATCGGAAGAGCGGTTCAGCAGGAATG
1093787|F|0	TGCAGGGAGGACGCGGTGCTCTGGCATGGACGCTTACGCGAACAGCACCGAGATCGGAAGAGCGGTTCA
100001493|F|0	TGCAGGTTTCTCTTGGTTGCGCTGCCAGTAGAGCGGACAATGTCCGAGATCGGAAGAGCGGTTCAGCAG
3022512|F|0	TGCAGCTAGAGGATGACTGACCAAACTGTCAATAGTGCAGCCGAGATCGGAAGAGCGGTTCAGCAGGAA
100005500|F|0	TGCAGGCGCTACGTCGCGGCGCATCCAATCCGCGTGCCGAGATCGGAAGAGCGGTTCAGCAGGAATGCC
1101135|F|0	TGCAGAAGACGTGAAAAGTGTCCTCCAAACATAGCAAAAAAAAGGAAGTCGGTAAACATGTGATTTGCC
1228130|F|0	TGCAGCTCGCAACCAAGCCTCCCAACCAGCTGAGAGCTAGCAGGAGCAGCAAGCGAACCAACGACTCCT
100005873|F|0	TGCAGTAGAACCGCCAGGCCCGCTGATGGCCATGCGCCGCCGAGATCGGAAGAGCGGTTCAGCAGGAAT
1148541|F|0	TGCAGCAAAGGGTCGACGTCGTCGGTCTCGGCCCGACGGCGGCAGGGGTTTGGAAGATCTCGTCGCCGC
1135230|F|0	TGCAGGTTGCATGCAGATGCAGTGGAGGTGAGAGATCTATGTCAAAACCTTATATAGAGAGATTAATTG
100003221|F|0	TGCAGCCTCCACAAGGACCGCAAACAGCAGTCCCCCGCCGAGATCGGAAGAGCGGTTCAGCAGGAATGC
1112453|F|0	TGCAGTGGCATCAACTGCACCTGCGTGCTACTACTAGTTCTGTAATCCGCCCGAGATCGGAAGAGCGGT
100004499|F|0	TGCAGAGAAGAACCAGAAGAGGATCCAAGATGCGGCCGAGATCGGAAGAGCGGTTCAGCAGGAATGCCG
100004670|F|0	TGCAGAGGATGAGGAAACAGTACCGACAGCAGCAGCACCGCGCCGAGATCGGAAGAGCGGTTCAGCAGG
1395400|F|0	TGCAGGCGTCGAGTCACGAAGCCACCCATCTCCTTCCTCTTCTGATCATCGTCTACCTCTGTCCGAGAT
1098230|F|0	TGCAGTTACGGATGGCAGTCATCTGGTCCATGAATCATGACAGAGGCGCCTGCTCCATGAACAAATTCA
1304388|F|0	TGCAGGAAAACTTCCATCAGCACACCTATTCCACAGGATTGCGAACATCCATCCAGAGGTCATTTTTGG
100002936|F|0	TGCAGAGGAGTGGAGTCTAGGGTTGGAGAAAGAACCGAGATCGGAAGAGCGGTTCAGCAGGAATGCCGA
1101239|F|0	TGCAGATCCAAGCACGCAAAAGAGAGGCAGACCAGACCAGACCAGAGAGAGACCCACCGAGATCGGAAG
1094147|F|0	TGCAGCCAGTACAGCAGTGTGTCGGCAGCCCAATATTATCAACACAATGCCGAGATCGGAAGAGCGGGT
100002200|F|0	TGCAGCCCATGTGTGAAGCCGTGTAAGATCGGCCAAACAGCTAGCCGAGATCGGAAGAGCGGTTCAGCA
1101758|F|0	TGCAGAACAATTCCTTCAATTCTCTCCCCAGCGCCCTTGGTAGTCTTATACTCCAATGGCTCCGAGATC
1070688|F|0	TGCAGGTAGCACAAGGGTGCAGGATGCGTGGGGCTAAGCGGATCATTGGGGTGGATATGAACCCGAGAT
1223610|F|0	TGCAGTGGCCGTGCTCAATCTGCGGCGGAGACTACCAAGACGGCGTGACAGAGCTGGTTCTGCCGAGAT
1090302|F|0	TGCAGGATAGCACCACTGAGGCAACGCATGAATACTGATTACTGAGCATGTGAGGTGACGCAGTTTGCG
1100006|F|0	TGCAGGCGAAACCTTTGTGTTGATGCGTGAACACGCACTCCATCGGGGTCAGTTTGTTTGTTGCCATGT
1237804|F|0	TGCAGGCCTGCTCGTCCCAGCTCAGGCTGGCTGGGAACAGCCCATTGCGGGGCAAAGTGCAGCCCGAGA
1105399|F|0	TGCAGTTTAACGACAACCGTTCCCTTGGTCCCTTTAAGGTTAGTTATCAACTACCCGATCCATCGTCCT
978830|F|0	TGCAGGAAGTGGTTTGCCTCTGCAAACATTACCTTTAGCTGAGTTGGACTCTGTGAACCTACGTGGTAT
1240652|F|0	TGCAGGACACGCGGCCGCCATCGCTCGCGACGAGTGCCACACCCGCTGCGCATGGCTTAGTACAGTTCC
1104033|F|0	TGCAGCATCAACCTCATGTGCACATCCATCGCCTAGTTAAACAAAGGGACCGAGATCGGAAGAGCGGTT
1058699|F|0	TGCAGCAAAGAGCCCCTTAAACCGTAAGTATCTCCATCTGCCGTGTTAGTTTGCCAAGCAACTACCACT
2301331|F|0	TGCAGGCATAGCGATGTCCCAACCTCCACTATCGACCATGGTGCCCGTGATGAAAGGACCCTCACCACC
2253039|F|0	TGCAGATCATACTGTTGGCTTCGATCATTCACTAGTAAGCTCGAAATGAAATGGCAGACACAGACCGAG
1109216|F|0	TGCAGTTCTGAATCGTTTTGGCCACAACCAACATCACTCCCTGGTGCGCAAACTGTACCGAGATCGGAA
2290073|F|0	TGCAGTCAGGGGTTCGAATCCTCAGATTGCTCAGTTTTTTAGCATTTTTTTACCTCGCAGCAAGAAAAT
1161509|F|0	TGCAGTGGCGCGTCGTCACAGTTATTACTTCATGTGCCGCTGGCCTCCTCATCAGCCACCTGCCGCACT
1213789|F|0	TGCAGTCAAGCAGTAGAGAGCTGGTACCACTATTTGCTAGCCGTATGCCCTCCGAGATCGGAAGAGCGG
999962|F|0	TGCAGTGTCCGTCTGTGCACGACCAGCAAATCCAGCGGTCAGTGCCCTTCCAATCCTAGGTATATCCGA
100005513|F|0	TGCAGAAAGAAAGAAAGAAAGAGAAAAAAAGCAGGAAGATTGGACCCGAGATCGGAAGAGCGGTTCAGC
1120318|F|0	TGCAGTCCGAACGGGCCCTAAACAAAAGAGGAGGAGCAAACAAACAAATCCGAGATCGGAAGAGCGGTT
3064429|F|0	TGCAGCCCCACCTCCCCTCCCAGCCTCTTACTCTGCCTCAATCTGCCGAGATCGGAAGAGCGGTTCAGC
1106480|F|0	TGCAGTGTAGATTTGGGGCCCTCTGGTGTTGTGCGTTGAATTTGTGCTTGCCGAGATCGGAAGAGCGGT
1186535|F|0	TGCAGCTGGACAGTACTGGAGTAGTGTGCCAGTCGGCGACAGCGACGATCCATTATTCCTCTGGCACCA
1093285|F|0	TGCAGTACCAGGTGCCCCGTGGCCACTGATCATTGCGCAGATGGAGGCGATTCGGGAGGCGACCGCGGT
1165422|F|0	TGCAGGAGATGGAGACCCTCCACCGCAGCGTCAAGGAGGCCCTGCGGCTCCACCCGCCGAGATCGGGAG
100035261|F|0	TGCAGCGTCGATGGTTCGCAGGCATAGATTCGTGCCGAGATCGGAAGAGCGGTTCAGCAGGAATGCCGA
1674627|F|0	TGCAGCAACAGGCGACGTACCAGGTGGTCCAACCCATCAACGGCGACCCGCTCATCGGCAGCCTCGAGA
1371840|F|0	TGCAGGCCTGTGTCACCTCGCCACCATCTTGAGCTTTTGTTCGCCTACACTGTCAGTGCGGCACCGAGA
1038936|F|0	TGCAGGACGTCTAGCTTGGATAAGTAGATAGAGAGGCAAAGAGATTAAGCAAGTCTGGCATATTTATAT
100002391|F|0	TGCAGCTGTTTCACTCCGCTTGCTCGAGCAACCTCTCTTCACCGAGATCGGAAGAGCGGTTCAGCAGGA
3023176|F|0	TGCAGGTCAGGTGTATATGCAATGCATGCGTTTCGTACGTGATGATCCGAGATCGGAAGAGCGGTTCAG
100006178|F|0	TGCAGAACGCAGAGAGCCGAACTGCGACGACTAGCGTTTGCCGAGATCGGAAGAGCGGTTCAGCAGGAA
1005733|F|0	TGCAGGGAAGGTGGTGGCGGGACTTGTTGTTTTTCAGTGGTGGCCCTCGGGGCAGGGCGTGCAGGGACA
1391661|F|0	TGCAGTGCGGTGGTGATGAGTGGTGAAGGACCCATCCACGATCACGCTGTTGCCGTCAGATTTCAGCAA
1057357|F|0	TGCAGCCGCCCTGCCAACGCTAGGCGTGCCAACTTTTTAGCGAAGGTTTCGCCTCTGCCGAATCGCCCG
1210925|F|0	TGCAGGGCAAGCCCAGAGGTCCAGCAAGCGTACCCGTAAGCTCAACCCATATGTCACCGACACTGACCG
1252650|F|0	TGCAGGAGTGCGGGCTAGGTGTTTGTGATACATACAACAGCTCGCCGCCACTACTGTAATTGGGTACAT
1099935|F|0	TGCAGGTCAAGGGATCAAACCCCCAAAGTAGCGTATTTTCTTTTGAATTTTTTGCTCGCCCGAGATCGG
3028344|F|0	TGCAGCCGAAAACAATCGACAGGAGAACACATGGGTGGCTACAGGTGGGTTGGGCAGGATTTGCGTTGA
1150829|F|0	TGCAGCTTCAAGCGTACGCGACGCTACTTCCATCAATCCGATGCGTAGACGGCCGAGATCGGAAGAGCG
3022089|F|0	TGCAGCCTCCTTGTTTAGGACCACTCCACCATCGTTTCCGAGATCGGAAGAGCGGTTCAGCAGGAATGC
3026606|F|0	TGCAGCTAACCGAGCCGAAAAAAGCTTACCCATGGGCCCGTCCGAGATCGGAAGAGCGGTTCAGCAGGA
1027858|F|0	TGCAGCCACGGCCCGCGGACTCGGGCCAACGTTTTGTTTGTACCGTGGAAGTTTTGTACTCTTTTTTTT
1260769|F|0	TGCAGTCCAGCGTCTCCTCCACACTATACTTGAACCTAAACCCCAGCTCCACAAGCTTGCTCGAATCAC
1090079|F|0	TGCAGTGACGAGTGGATAAGTGCGTGGGAGGGGCCAACGAGTGTACATTTTCAGGTTCGCAGGGAAAAA
2277189|F|0	TGCAGCTTGGCGGATTGGACTTGATACGCATGGTCGAGCCAATATCAAACGGTGGACATGGACATGAGC
1066152|F|0	TGCAGCCTCTCCTTTTTGGCTCAATGATAGCAGTGGATACTGGGATGCCAGTGTGATGGCAGTGCTGCA
100003856|F|0	TGCAGGCGCAGCAATATTTGCCCGTTGCACACACTGCCGAGATCGGAAGAGCGGTTCAGCAGGAATGCC
100035005|F|0	TGCAGCCGCCTGGGCCATAGTGATTTGTTCTGCCCTACACCGAGATCGGAAGAGCGGTTCAGCAGGAAT
1047260|F|0	TGCAGCCAGGCAGCCAGAGCATGTTTAAAAAAAAATCGGTTTCCGCAACAAAAATTGCTTTTAACGGGG
1091535|F|0	TGCAGGGCAAATGTCACAACCAGAGTCAGTGGCAATGGCAGCCCAATTCTTCCTGAACATGTTGTCTCT
1863166|F|0	TGCAGGATCTTCGAGGTCGAAGCTACGACTGAGGGCGAACGCAGCCAAACTATGGTTTTCCCGAGATCG
1268554|F|0	TGCAGCTTCTTCCAGAACAGGACCAAGGGCAAGGACCCGAGCATGAACCCGAGCTTTGACGCGCAGCTT
1081479|F|0	TGCAGAAGTCCACGGTGCACGAAGGGACTCGCGGCGAGCCGTGCAAGGACAGGAGCGGCCCGAGATCGG
2277038|F|0	TGCAGCGCAGATGAACACGGTGAAATGTCACGGTCGATGCATCGAATGACCTTTTGCTTTGGTCCTAGT
1205128|F|0	TGCAGCTGCTTACACATTTGAGGGATGATATGACGCAAGCTGCGCCACATCATGCGTGACGAACCTCGG
1127938|F|0	TGCAGCCGTGCCATCGCCGCCATGCCCATGCGGTAGCAGCGGTCGGTCACGGCGCCGAGATCGGAAGAG
979686|F|0	TGCAGAAAAGGCCCACCATCCTTTTGTCCAACCCAAGCGTTGCACAGCGACCGCTCGGTAGCCTAGAGC
1122932|F|0	TGCAGTTATGATGTCAACTGACGCTAGAGATGTCCGTCTTGTGGACAAGGGGGCGGCATTGTGTTGGTG
1070846|F|0	TGCAGGAAGCTGACAGAGACCAAACGAGATATCTATACCTAAATGAGAGCTGAGGGATACCGAGATCGG
1124793|F|0	TGCAGAAGCCTATTATAATGAGTTATTGAGTAGGAACATGATTGTTCGGGCCGAGATCGGAAGAGCGGT
2295792|F|0	TGCAGATTACCTGATTCGAGTCGGCGCCCCTTCACCTCCAAGAATCGCCTACTCTGCTGCTATGGTGAT
1097107|F|0	TGCAGGTGACGGCGCTCATCGCCGATGAGAGGTGAGTGGATGCTACCTCTGCCGCCGCCGCCTCCGCGG
1032934|F|0	TGCAGATACTTGTCATCTTAATATGCGTGCTATGTTGTGGTGCTATTACTTAAGTAAGCTTAATTTTGG
1127985|F|0	TGCAGGCGGTGGCCTTACTGTGAGCGCGCCCGCGCGGCGGCACCGAACGATCCAGCAACGCAGCGCCCG
1764336|F|0	TGCAGGTCGCCGCCTGCCCTCCATGGGTAGTGCTTGAGGTCGTGGGTGTAGCCGGAGCTCGCCGAGATC
1216668|F|0	TGCAGTATACCCGCCAGCACCAAGTATATACATCATCAGCCAGGAGTCAGCTGGACCTAAGCTTTTCCC
1046979|F|0	TGCAGATAAAATGGCCACTGTATACATACAGTAACTTGCTCGGTATGCAATCGTTTTTCTGTCTGAAAC
1138013|F|0	TGCAGTGGAACCCACATCTGTTCCTAAGTTGGATGAGTGGATACGAAACCGAGATCGGAAGAGCGGTTC
1101061|F|0	TGCAGCGCGAAGAGTGAGGCAGTCAGATTGAGCGTCTGTAACTAGAGCGAGCATAGAAATGGCGACCGC
2322227|F|0	TGCAGGAATCGCATTCGAAGCCGAGTAAGCAAGTACCCAGCATACTCAGCTAAGGCCCAAACTATGTTC
2285941|F|0	TGCAGGCGCCAGTTTCGAAGCTGGCGCCCACGCACCATCGCCCATGGACCAACCCATTTAGGCGACCGC
100035395|F|0	TGCAGATCAGGGCCGTATCTAGAAAATCAAAGGCCCGAGATCGGAAGAGCGGTTCAGCAGGAATGCCGA
1259833|F|0	TGCAGCTAATGACCACCCACACGCCAGAGTTCCTTGGACTAAGGAACGACACCGAGATCGGAAGAGCGG
982186|F|0	TGCAGCGTGTCCATTTCATCCCACTAGTTAGTTAGTTCTATGCAGAGCTAATCTACGGTTAATAATATT
1255605|F|0	TGCAGGGCATGTATTTTTTTTCTAGTTGCTCATTCCCTGCTCTATTTATTTATCTCAAGTAGTAGTATG
1101113|F|0	TGCAGACAAAACAAAAGAGGCGATAGAAAAAATTGTTTGCAAACAAACCGAGATCGGAAGAGCGGTTCA
1120814|F|0	TGCAGTTTCATTCAATGGTGGAACCGAACGTTCATTCTTCCCCAGTTTTATCCACCCACTCCGAGATCG
1249314|F|0	TGCAGGCTCGGGCATCAGAGTAGTAGTAGCAGCATGCCTCCCCGCCTTCCTTGACCTTGATTCCTGTGT
3064874|F|0	TGCAGACAGCCACTCAATTCTTGCCCTTTGACCCCACATGATTTCCTCTCGATAAGCTTTTCATTGATT
1250741|F|0	TGCAGCATCAAGCTGCTTGCTTTGCTTCCCCGCTATGGATCTGGCAGCAGCGACCCTGTTTTTTTCCTC
1166141|F|0	TGCAGCAAGCCTCTTCTGAACAAACTCCAGTGCATGCAATCAATAATTAACCAACCAAAGACTCTTGGT
3023464|F|0	TGCAGTGTGTTGGGCTAGGCTGGACTTGAATAATCTCCGAGATCGGAAGAGCGGTTCAGCAGGAATGCC
1233175|F|0	TGCAGTCCATGGCGTTCTTATCCTCCTGCCGCCCCATCTCGCTGCTCGTCTCCATCCACGCCCGCCTGT
1309067|F|0	TGCAGCCACGCCCTACAGCGCCCCGAGCTCTTCAGCAACACGACCGCCGAGATCGGAAGAGCGGGTCAG
1064986|F|0	TGCAGTACTTCTACCTACGTCAGACGATCTGGTTCCTCCAACCTGTAAGAGCATCCACACCAGGAGTAG
1116581|F|0	TGCAGCATGAAGGAAGTGGGGTTTCTCTATTTGTACACATATAAATTCATGTTTGGTCATGTAGATAAC
1110225|F|0	TGCAGCCCGCCCTGTGCCCGACGTCTCTCCATCTTACTCACCCCCACATCACACGGCCAGCCGAGATCG
1385941|F|0	TGCAGGAGCGGCGAAAGTAGACAGGAAAGAGACTGGAAACAGAATTACATCCAGCCTTGCATCTACGTT
2292082|F|0	TGCAGATATCATTCACCGCCCTACAGCCGCTAAAGCTATATACAGCCATGCCGTGGTGACCCCCCTCAA
1217760|F|0	TGCAGCGAGGAGGAGCTTTGGATTTCCAAATTGGTTTGTAGCATGGAAAACGGATACCTGCCATGAAGA
1112556|F|0	TGCAGACTAGTCTGCGTAAATCTATTGGTGAAATATGTAGTTACTGTTAGGTGCAACCTGCAAAGAAAA
100035140|F|0	TGCAGAATAACCTACAGCTTGGGCTTCACGGTGTTACTATCCAGCACCTCCACATCGAAGTTCCACGCC
1227842|F|0	TGCAGCAGCCCATGGAAGATGCGGCGGGGGGCAGATCCGAGCACCACCACGGCGTCGCGGACGCGCCGT
1118386|F|0	TGCAGATCCAGCCGACTAACGAGTACACAGGGATGGCGCGTAGAGGGCGGGGGGTGACATGCGGAGAAA
1134162|F|0	TGCAGTCCTTTCAGGTGGCAAGGGGGTGTCGCCATATATTCTGGCCGTTCATGCTGCCGCGTGCAATCA
1123745|F|0	TGCAGAGTAAAAACTAGTCTTGGAAAAAATTGTAGGTTGTGCACCCAGCCGAGATCGGAAGAGCGGTTC
1103823|F|0	TGCAGCCAACACCACAACGATTGGCCCCGCAAAGTCCTGGATTTCTTCCAGGAGATTGCGGTGTGTGAC
2300797|F|0	TGCAGCATGAGCCGTCTCGAGATGATCTTGCTAGTTATTCTCGTCCCGCTCTTCATGCCGAGATCGGAA
1263022|F|0	TGCAGCTCATGGGGGCCACGATTCCTGTCCGTTTAACCCAAACGGACGCGGCCGAGATCGGAAGAGCGG
1686600|F|0	TGCAGTTTCGCATCAGTGTACAGTGCCAGAAGGAACGAATCTTGACTTGGAAAACAAAAGCATTTGGTC
100035429|F|0	TGCAGTAGCTTTCTTATCTTGCTTGGCTGCGATGGGTGCATGCACTTTAGAGGCCAAGGGGAAGAAGAT
2293648|F|0	TGCAGTTAGTGACATTCGATCTGTTGTCAGCATGATGGACAGGATTGCTGGGTCAGCACCCGAGATCGG
1233962|F|0	TGCAGAGAAGCTGGAAGCGACAATGCAATGAGCTGCAACCAATATCAGCGGCAACTCAAACGTGCTACA
1161379|F|0	TGCAGCAGCAGCATTTGCAAGAACAGCAGCAGCCGCAGCACAGCTTTTACAACAGCAGCGGCAACCAGC
1129660|F|0	TGCAGCTAGGCATTATTCAGAGACTTGGGGATGGGACAAGCATTAACGTATGGACGGACAAATGGATAC
2256394|F|0	TGCAGTTGCCAACGTTCCGGATCGCCCAGTCGAGGATGACAGGCACGGCAAAGTCTTTGGTCCAGTTGA
1314377|F|0	TGCAGTCTGCCCCGTTGCCGCACGCCCAGTCCAGCGCTGCCTGGAGGCGTGCGTCCCCGACCGCTGCGG
1106762|F|0	TGCAGAAATTGAGTGGTTTTGACATTTGGCCTCATCAACATCAAGATTACCCTCAATCTGTCTGAGACT
100035524|F|0	TGCAGCGCTTGCCTGAACGTCCTAGAGCCACACGACACGCCTAATCTTTCAGCATATGCCACCATCGCA
1394874|F|0	TGCAGTGTTTTTTTTATAAAAAAAAATCTGAAGTGTGCGAGCATGCCGAGGTCAGGCCGAGATCGGAAG
1211419|F|0	TGCAGGGGAATTCACCAAATAATACCTTCATGTCCAGGCGCTGCTCCATCATGAGGAGCACAGCTACCT
1166477|F|0	TGCAGGGGGTCGACTTCTTATCGTGGACGCACAGCCCGTTGGGCAAATGGATCTTCTCGCCGAGATCGG
100035186|F|0	TGCAGTTCCCGCTCCCATGCCGCCTCCTCGGGGAGCTATTCTGCTTCCAGTTCCTGGGCCGCCGCCTTC
1265593|F|0	TGCAGAAGCAGCCATACTAAATTACAGGCAGCTGCTGCTTCTCTTAGTGGTGATGGTGTATGTGGGTCG
1045935|F|0	TGCAGGTGAATGAGAGCATCATCACCAGCCGTATTTGACCCCACGAATGAAACAAAAAAAAGGCCAGGG
1256157|F|0	TGCAGAGAAGTTGGCAAAACATAGGACGTAAAATAACAGAGCACAAACCCCACAATCAAGCTCGGCCGA
1299390|F|0	TGCAGGGTGCACAAGAAGTGAAGCCGGCTGGGTTGTGCCTTGAACTGAAGTGAACCGAACATCCATCCC
1252772|F|0	TGCAGTGGCGAGGAGCAAGGCGAGCTTGGCAATGGCGACTGAGCGGTGCATAGCGGAAGTCCAGTGCTG
2280517|F|0	TGCAGTTGACCCACGTGGACTGCCGAGTGGCCTCCGCACATGAGCTGCGGGAATACGGGAGGTCCGCGA
1098630|F|0	TGCAGCACCGCTGGCAGTCGCGTCTCGCACTACTGTGTGTCCGCTCTTGCAACGACCGAGATCGGAAGA
1092920|F|0	TGCAGCATCAGCAGCACCATCAACAGCAGCAGCAGCAGCAACAACACCACCAGCAACAGCAGCAGCAGG
1720294|F|0	TGCAGGGCGCCCAGCCAGGGCGTGGAGGGCTGTGCGAGAGGCGCCCTCGTGGTGGTGGTGCCGAGATCG
100001174|F|0	TGCAGGAGCTCCAATTCCCCGGGAACTCTCTAATTCAAAATTCACCGAGATCGGAAGAGCGGTTCAGCA
1106979|F|0	TGCAGACGGCATTTCACCCCTATACCTTGCCATCTTGCTGGAGAAGAGCACCATTGCACTTACTCTATA
1108512|F|0	TGCAGTTAGTACATAAAACGTACACACACACACATACGCAACGGGTCCACCTCGTCTCAACTTGCCGAG
1054263|F|0	TGCAGAAACATACAAGCACAACATTGTTACTAGTTTGCTACCAATACCAATAATACCATTACCATCCAT
100035572|F|0	TGCAGGATCTTACGGTGCCGCGCAAGTGACATCTCCGAGATCGGAAGAGCGGTTCAGCAGGAATGCCGA
2264920|F|0	TGCAGCCAAGGCGTCGTGGATGGTGGCGATGAGCGTGGGCGCGCTCGAGGCGCTCAAGGACCAGGCCGA
1233187|F|0	TGCAGTTGCTGGTCATGACAACATGTCTTCTTTGGATAATTCCCCGCCTTTGAAGCTTGGAATTCTGTT
1214897|F|0	TGCAGATGAAGTAGTATTTAATTTTCTGTTCGGAGTGGCTACATTTGCGCCATCCATGTCGGCAAGCAG
1062860|F|0	TGCAGCTGGCAACCTGGCGTCTCAAGAAGCTTCTACATCAAACCGCGCGAGCTACAGTAATCACTGACG
1009953|F|0	TGCAGCCGCCGCCCCCTCCCCAAAAAAACCACGCGCCCAGCGTCCCGCGCCCACACGCACAGGGCGGCT
1219939|F|0	TGCAGCAGCAACAGCAGCAGCTTGTCCAGATGAGATGGGAGCAACCTGCACACATGACAAACGAAACGA
1247025|F|0	TGCAGCGGTTCTCGGCGGAGACGGAATCCCACCGTAGGCAGCGACAGTCAAGGTCTCCAGGAAGGTGTC
990627|F|0	TGCAGCACGTAGGCAAAGACGCTGCGTAGTCCATGAAGTTGACCAACCAGGCGGCGACTTGGGGAAAAA
1258716|F|0	TGCAGAGGACAAGAAATTCCTCTGGGAAGAAGGGTCGGATGGACATGTCCATGGCCCTGATGCCGAGCT
1073781|F|0	TGCAGTATTTGAGTTGGCCTTCACACCCTTGTTCTCTCCCACCAGGGATGTCGCCGCTTCAGCCCATCC
100035828|F|0	TGCAGAGCCACCTCCTCTGCCAGGGCGGATGTGGCGTATCGAATCGCTCCATTCAGCACCGACTTGCCA
1220517|F|0	TGCAGGTTGTTGATGCCAAATAGATGAGGATATTGTATACTCAGCTGTCAGTGACAGGATAGAGACGCA
1123573|F|0	TGCAGGGTCCCCCTGCCAGAAACCCACCGAGGCGCACGCCCCTCCTGGCATCCCGAGATCGGAAGAGCG
1113611|F|0	TGCAGCGACAATAAGGGGATGCTGGTGTTGGTAGCACCTAACACACCTGCACCGAGATCGGAAGAGCGG
2303385|F|0	TGCAGCGCTAAATAGGAATTGCCCAGGAATCGAGCCCCAATCCTATTCGGCGACCGCTATGCCGAGATC
1675644|F|0	TGCAGGCAGGCGGGGCTTGTGACCATAAAAAAGTGGCAGCGGGTTCCATGCAGCATGAGGAGGGCTTGG
3064614|F|0	TGCAGATTCTTGAGTCCCCTTGTAAACCGCATCGAAGCTTTCATCTATCGTCCAAACCCCCCGACGTAT
1396114|F|0	TGCAGCGCGGAGGCCCAGGCGTCGGGCTCCGGCATGGGCGGCGCGTCGGTGGGGAGCTGGTCGCGCAAG
1069699|F|0	TGCAGGGACATATGCAGCAGCCCTGATCTAATCGCCAAGATCATGTCACCTATCTGCTCTGAAACACTA
2289154|F|0	TGCAGGTCTTGTGTGACTGACTGATACTTGAGCTGTAACTTGTGCTTTGGTCAGGGCTCGAGCTTTTCA
2275388|F|0	TGCAGTAGAGTGCTCGAACAGTCAAACAGATCACGGCTCAAATCGCTCGTTTGTGATCTCACGAAATAG
1284193|F|0	TGCAGGGACGTGGAAAGTGGTGAGGACAATACATGATCTCCAATACCTAGTCTAGAGCACCCGAGATCG
1667835|F|0	TGCAGCAGGGGGTCGACGACCCTGGCGTTGAGCCACGCGAGCACCACCGCCATCTCCTCCCCCCCTCTC
2276502|F|0	TGCAGCCAAACCAAATCGAGCCAAGCAATCAATCAGAAGGAAGAAGCGCGAGCGAAGGGACGGACAGCT
1201742|F|0	TGCAGTTCTAGAGCTAGCGCGCCCACAGGGTGTGTGGCCTCCACGTAGTCCAGCAATGGTAGGCGGGCA
1108267|F|0	TGCAGGCATCATCATTGTGAAACAGTCAAAAACATGATTGACTACCACAATATTATAGACAACCACCGA
1118184|F|0	TGCAGCAGAAGCACGCCGCGACATTTCACTGAGGCCTCTCCCAGTGCACGAGTGCTTAGATGACGACAC
2331054|F|0	TGCAGCGTCGCCTGGTCGGGGGCGTACAGCCGCATCGATTTGATCCCGTTGGAAACATGCCCACGACGG
1669259|F|0	TGCAGTCAACGGCCTGCGACGGCCGCCGGCAGTGGTGGAGGCGTACAACGGCCGAGATCGGAAGAGCGG
1267507|F|0	TGCAGAGAAAACTAGAGATGAAAAACTGTCACATACAGAGAGAGAGAACAGATAGGCAACCTATCGTTT
1138059|F|0	TGCAGCCCCAAGTGACAGGAACTAGGAAAAAACAACAATGTGCTATAGCCAGATGAACATTCATTACCA
1125499|F|0	TGCAGACAGCAAACTAGATTTGCTGGAAGGAAAAATATACGGTTCCGCCGAGATCGGAAGAGCGGTTCA
1233269|F|0	TGCAGGCTGTTTGCCTCGCCTGAATGTATGTGCACAGCCGTGTGAGGTTTCTTCTGCGAGTGCTGCGGT
3028514|F|0	TGCAGCCTACTGCCTTGAGGCGCTTGCAGGTGGTTCAAGTCTGCCGAGATCGGAAGAGCGGTTCAGCAG
1094973|F|0	TGCAGCCCTACGGGAGAGCGGTGGCCAGCATAGGTTGGAGCGGTTGAGCCTGGATGAATTCTCGTGCGT
100006849|F|0	TGCAGGCCGACGCGCCCCAAGCCCAACGCGAGATTTCCTTTCCCGAGATCGGAAGAGCGGTTCAGCAGG
1202558|F|0	TGCAGTTTCACTAGCTCAAGCCCATGTAGAAGGCTCCTCCACGCATACGAAACGCCGTCCTTTGGTGCA
1117928|F|0	TGCAGCGGCAGCGATTTTGATCTGTGGTACGCCTTCCTGCTGGAGCCAGCAGCGTGATCCGAGATCGGA
1102230|F|0	TGCAGTAGTCATATATGCACCACAAATGGTCCCATTGCTTTGTTGCCCACAGAGAGAAAGCATATTACC
1279748|F|0	TGCAGCGGACGGATTGCGCTTGTGCAGCACCGCATCATCTCATCTCCCGAGGTCGCCATCCCCTGTGGC
1205168|F|0	TGCAGCGAGGGAGCGAAAGGGGCCTAGCACTAGAGTTCATCCCGCCGCACAATAGATGGATACATGTAT
100001179|F|0	TGCAGTATGGTTCATCTCATATAGAGAGCTGAGCTGAACTCACCGAGATCGGAAGAGCGGTTCAGCAGG
2322872|F|0	TGCAGTCCTTGATCGGGAAAAGATCTATTCTGAAGAAACCAAACCAATACGCTCTAGTTCGACAGCGGC
986098|F|0	TGCAGAATGCAGATGCACAACGGGTTCCAGCGACGGTGTACTTTTACGGAGGCGGCGTAAAACGGCGGC
1119442|F|0	TGCAGCCTTACATGCAGGCAATAGACTAGGACCAAGTCAGAAGTTGCATCACTGCCTTGATCTAGGTAG
1124809|F|0	TGCAGAAAGGATCAGGAGGAGCACAGCGAGCGACGCCATTTGCACACACGATGTCTCAGCGCTAGACGA
1126212|F|0	TGCAGTGGCTAGACTAAGGGACGAAAGATGGTGACTGATTTTAAGGTTGTGCCGACATGCAGTTTTCGT
1083125|F|0	TGCAGTCGACGGGGAGGAGGATTAGATAATGGATAGGTGTGAACCTGGGACTAAACCCGAGATCGGAAG
2327893|F|0	TGCAGCTCCGTCATCGTCGTCGTCGTCCTCGCTGCCCGTGGAAGCGATCAACTCGAGTGATCCGACGCC
100035817|F|0	TGCAGGTCGGGCGCGGATATGTTGGGCATTGGAAGGATCCGCAGAACTTCGCCAAAGCACTGGCACACA
2277752|F|0	TGCAGCGTGCGTCCATCTTAACATCGATCTTCTTCATTGCCATTCAAGACAAGGAGGAGAGAGCCAGCC
1215491|F|0	TGCAGTCAGTGGCAGCTAGACAACTGCGGCGGCGAAAGGGGCCCTCTTTGGTTCGGCGGCGAAAGAAAG
1251358|F|0	TGCAGGCAGGCGACTCATAGCCTAGGCAGGCATTATGGAGTGCTCCAGCCCACTCCTCGGGTCAGCTAG
1121475|F|0	TGCAGCATGTCAAAATCTTTAATGTGCTAATTTAATACAGGCAGCACCATTTTGAGTTTCTACAGGCAG
1235473|F|0	TGCAGACCCTATTAAAAAACAAATCCAGGACATGGTACGGGAGCTGGAGATCCTGATCAAAGCTCCGTT
100003693|F|0	TGCAGGGTGTGGTGTTGTTCACCGCGGTCTCCATGTCCCGAGATCGGAAGAGCGGTTCAGCAGGAATGC
1035506|F|0	TGCAGGACGCGTCCATGCATCTGTGCCTCCCTTGCGTTCATACACGCAGGAGTCCCAGCCCCTGCGGCT
1281602|F|0	TGCAGACCCTCATGACCCTCTCCTCCGCACCTGGATCAAGCACCCCGCCAACCCGAGATCGGAAGAGCG
100003104|F|0	TGCAGTAGCACACGGTGCAGTATGGTCGCTGCCATGTGGATCCGAGATCGGAAGAGCGGTTCAGCAGGA
1120651|F|0	TGCAGGCACCACCCCCGCTATTTTTGCTTTGCTTTCGGTATCCTGCTGCACGCAACTCCGAGATCGGAA
3024726|F|0	TGCAGATGTTATACTACCAGGATACGGTTGGATTCCTCCGAGATCGGAAGAGCGGTTCAGCAGGAATGC
1151553|F|0	TGCAGCTGCTTGCTTAGGCGCCCGCTCTTGCGCACGGGAGCGGCAGACTCCCTCGGCATGGCCGTCCCC
1184437|F|0	TGCAGACTTTTCTTCGTCAGCGGCGTCTTCCTCCTCAGCCGCGAGCTCCCGCTCCACCTCGTCGCCGAC
3064909|F|0	TGCAGATGGAAACGCAGGGAATGAGTGGGTGGGTGGGTTAACCGAGATCGGAAGAGCGGTTCAGCAGGA
1115534|F|0	TGCAGCATAGTAGTCCCGGTCGTGATCTAGCAATCCATTTTCCTTGAGAAATCTGACGACGTAGTACCG
1265555|F|0	TGCAGAGGTTCTCCTGTAGCTGAGGCATCATGCCGCCGTAGTCCATCAATATCACAGGCTGCAACCCGA
1233399|F|0	TGCAGAACACGCTTGCCAGGATCTCACGTCATTTGAAAATTCTCACCTTGTGATATGAGATTCGGAGCT
1390599|F|0	TGCAGAACACGCAGCCGTTGCCGACGTTCAGCAACTTCGGCGACGACGTCTACTTCGCGGCCGACCAGC
2321822|F|0	TGCAGATGCTGCTGTCGAGCGTCTCGCGCTCGGTGAGCAGCGTGAACAGGATGTCGCACCGAGATCGGA
1083006|F|0	TGCAGGACGACGAACACTGAACACTGTAGGGCAGAATAGGCCACGGTGGCGCACCGAGATCGGAAGAGC
1228307|F|0	TGCAGGTGAACGCGCCACGCCTGCGCACGCTCCGCGTCACCGAGTGCTTCAGGCTGGAGTCCACCGCAG
1095336|F|0	TGCAGCCGCCGTCGCCTTTGCCACCGTCAGCGCGGCGCGGACGCGGGTGCGGACGACCAGGAGGCCGAG
1221330|F|0	TGCAGGCCGTCGGCGAGCTTGCCCGAGGGATGCCAGTGCTGTCCGTCCTTCCGAGATCGGAAGAGCGGT
100003100|F|0	TGCAGCCTGCTAGTCGAGCAAACATGAACGGTTCAAGTGTCGTAACTCGTAAGTATGGGATCAATAGGC
1217754|F|0	TGCAGGAAAAGAACTGGTCTAACTTTTCTTTAAGCTCAACGCCCTTCGGCCCTTTATTCAACTCGCGAA
1100050|F|0	TGCAGAGAGAAAATTGCAATATCTGTGGACATGTCAGCCTGTTATCAGCCTAAATGATGATGAAGGTAC
1370667|F|0	TGCAGGCCCGACCGCAAGCCCAGGACATGGAGCTCCCGATGACGAGTGATGCGGTGCGCATCTGGCGAA
100006837|F|0	TGCAGTCGATTCCGAGGACGGTGGAGCTTGACGAGAAGACCCGAGATCGGAAGAGCGGTTCAGCAGGAA
1092839|F|0	TGCAGAAAACTCGGCAAGAAGCCTCGTAATTTTGCGCGAGTCCAGAGACTCCCATACTAACCCGTTATC
1260123|F|0	TGCAGATCATGATGTACATGCGGGGGAACCCCTTGACACACCAGTGCTCCATATCTTGATCAAGCCCAC
2328793|F|0	TGCAGGACTCGTACCGCCTGTTCGAGGACGAGAACCCCAACTCGTGCAGCGTTATGTGATTTCACTGAC
1265738|F|0	TGCAGTGATTTCCATGTTTAATACCATTAGCATCATCTCCCAACGTCAACGAAGCTTACTGATGAAAAG
2289887|F|0	TGCAGTTGCCTTACATGTAATGGATGTCTGGTCTCTGCAATCGAGCATGTACTATTTAACCCCCGAGAG
100007547|F|0	TGCAGAATCGACGGGAAAAATGGACCCTCAGGCCTCCGAGATCGGAAGAGCGGTTCAGCAGGAATGCCG
1673285|F|0	TGCAGGGCACTATTTCCGCTGGGCCATTGGCAACGACTTTGCCGAGTCGTGTCGACTCGTCCGAGATCG
100005046|F|0	TGCAGTCACCACTCCTCCATGTGGGTGCAGCATTCCGAGATCGGAAGAGCGGTTCAGCAGGAATGCCGA
1160505|F|0	TGCAGCTGACGAGCGTGAGGATGCTGCCGTGGGCGAAGGCCCACCTCAACCCGACCGAGATCGGAAGAG
2331017|F|0	TGCAGTCTGTGCGTCGTCGACGCCGCCACCGCCGCTCAAACTGGGGGCGGGCCTGATGGAGGGAAGCTG
2255790|F|0	TGCAGGTAGCTGAAATCGAACTCCTTGAGGTGATCGAGAACCTTGGATCAGAACCATTTGTTGAAGATG
1721658|F|0	TGCAGGTGATGCTTCGTCGTCCTCCACTCTTGCTGAAGCCGCATCATCTCCGACTCCTACCGAGATCGG
1763969|F|0	TGCAGCCGAGGAGCGGAGACCCATGATGATGTTGTTGATGACGTCCCGATCGCACCGAGATCGGAAGAG
1113466|F|0	TGCAGGAAGACGATGAGGAAGACTGACGAAGAGAAAAACAGATCTGATGCCTAGCAGTTGTTGCATCGC
1151561|F|0	TGCAGCAGCGCGCGGCCGCGGGAAGGAAGCAGCGAGGCTGAAGCAGCGGGCGGGGGCGGGCCGGACGCC
1152121|F|0	TGCAGCGGCAGCAGCCGCCGCCGCGTCCTATGCTTGCACCGCCACGAGCAAACCGCCGAGATCGGAAGA
1180676|F|0	TGCAGCAGCTGGTTTAACACGTCGTGATTCGTGACGCGAGACGAGAGAGAGGGCAGCCAGCCGTAAACT
2257706|F|0	TGCAGGCAGCCAGATTCACATGCATCAAAAGTTCTTCTCATATGTCTGCATGCAGAACACTATCGATCC
1127491|F|0	TGCAGATCAAAGGAGATGAGGATTGAGAAGGTGTATATCGGCGTCTACATTGTCCATTATGTTCGTGTC
1106443|F|0	TGCAGCCCTCCCTACACTGCTCCTCCATGTCGCGCAGGTGAATTCCCACGCGAGAGTCGCCGCTGGGAT
992426|F|0	TGCAGATTTTGTAATCTATCCTTTGACATGCGCCCATTGGGAGTTGGAAGTCCCAAGTATCGCTCCTCA
977206|F|0	TGCAGGCTCACTATTCCACAGGGGTCCGAGCAATATGTTCATCATATCCTCAGCAACATCACCGAGATC
1144446|F|0	TGCAGGGTGAGCAGGTGCAGGCCGCGCGAGCAGTTGCGCACGCCCGCCTTGATCTCGCGCAGCTCCCGA
3026159|F|0	TGCAGGCCACCACCTCCCTTTTGCCGCCATCTCCAGCATACCCGAGATCGGAAGAGCGGTTCAGCAGGA
1282134|F|0	TGCAGCGCCATGCATCCATAGCCCTTTCTGTTGTGCAGCGAAGGCAGCTTGGCCGCCAGCCGAGATCGG
1863713|F|0	TGCAGGCGATGGCGGCGGGCGCTGTGAGGAGAGGATCCAAGGCGGGCGTGCGGCTTTTATTTATAGCGG
1060471|F|0	TGCAGGTATCTTTTTGATGGCAGAGAAGAAACACCTTCCGCACTTTGGATCCTTCGCATCTAGCGATAG
1083436|F|0	TGCAGAGATGCTGCATATGAGCATCATAATGCAATGAAGGCTAGCACTGCTACAATGAATGATATGTAT
1102298|F|0	TGCAGATGCAGACTGTACTGATGCATTTTTTTTGCGTGCAGAAGCCAACCGAAGGATGAGGCAGATCGC
2302603|F|0	TGCAGGGCTAATAAACCTTACCAACCTCAAGAGATTGTATATCGAGGATTGTCCAGCCATCCGAGATCG
2290303|F|0	TGCAGATTGTCTCTCCCTCGACATGGAATCCTCAGCTCTCTCCTTAGCCGCTCTCTGTAACCGAGATCG
1254715|F|0	TGCAGGAGAAGCAGATAGTAATCCTTTCCTGCAAGGGAATGAGAGAAGGCAAAAAATTCCCAAACAGCA
1235516|F|0	TGCAGAGGTCATAATTAAATTGAAAACAAGCTGGGGCCAGCTTTGGTTCTCATCAAGCTTTGGCCTTCA
1033887|F|0	TGCAGTTTCTGTTTTCCAGATGCAATAATCAGCCACGGACGAGGGTGAATATTTCGGATGTTCCGTCGG
1265422|F|0	TGCAGTCTGAACAAAGCGGCCGCTCCGACAGAACGGACGATCATCATACGCTAGAGCATGATCTATGCA
1186414|F|0	TGCAGTTATTTTTCAGCAGATCACACTGTTGTGGGGGTAAAATTGTCCAGTTTTTTTGCATGGCTGCCT
2375047|F|0	TGCAGATGGGCGCAGCAAGGAATCCTGCGTTGCTCCTCGCCTGCAGATAAAAATGGTTGGTGGAAAGTG
1096182|F|0	TGCAGGCGAATTGACCTGCTGTGGAATTGCATTTATTTTTGTCGTCATCATGGCAGCCGGGGCACCAGG
3021099|F|0	TGCAGCTACAGACTGTCTTAAGTAATTTAGACAACCATCAGCCGAGATCGGAAGAGCGGTTCAGCAGGA
1000603|F|0	TGCAGCAGCAGCTTGGAGAGTTTGGGGACATGCGAGTGGTGGATCCACGACATCGGCCTGGGTAGGATG
1396854|F|0	TGCAGCCTCGATCTCCTCCGTCTTCACCTTTGCCAGGAGGTTGATGATGAGCCTGGGCTTGAGTGCGTC
1241929|F|0	TGCAGCGGGAGCTGCTGGGCCGCCTGAGATGCAGATGGAGGCGCAGCTCCTCCGAGCTGCCGAGATCGG
1233036|F|0	TGCAGAAGATCGTGGTGAAGCTGGAACTGCACTGCGACGGGAAGAAGCAGAAGGCGATCAAGACCGTCT
2275879|F|0	TGCAGCTCTCTGCCTTTACACTCTTCACACTTGATGATTCTTTCAATTGTGGTCATAGCTTTCTTGTTG
1115068|F|0	TGCAGACCCACTCACTTGCAGTTGCTGGCCTCCTTGACTCCACCCCCAAATCCGCCGCCCGCAAATCCC
1160754|F|0	TGCAGCAGAAGAGCGGAGTGCCTGACTCCGCCGCAAGGTGGCTCTAGGGGAGAAGGCGAGGCCGCCCGA
1094222|F|0	TGCAGGGTGCACCAGACGACGAGGACGGTGGCGGATGACGACGTGGAGGAGCGCGGGGAGTCCAGCAAG
1166769|F|0	TGCAGGTGTGGTGAGGACACCAGGAGGGGTCTCCACGCTGCGTACTTGCCCGAGATCGGAAGAGCGGTT
1004154|F|0	TGCAGAACATTGTGGGTTGGACAGATTTGAGGGTTTGGGGGCGCGCTGGTACCTGCAAGGCGGCGGAGG
2351240|F|0	TGCAGCACATGAGGGAAGCAGGCCGTCCTTTCTCTCGATCTGGAGCTGCGTGGCGGTAGTTTTGCAGAG
1121556|F|0	TGCAGAAACGAACAACATTGACTGGCCAATTTGTATCATCATAGACGCGCTTCTGGCCGAGATCGGAAG
1243238|F|0	TGCAGATATCTAGACCTGTTCATCAGTTGTGTTAGGACTAATCGGAAAGTTGTTGTAGCTCCCGAGATC
1267559|F|0	TGCAGCAGCACCATTTTCAGAGCCTCAATGTTTGACCCGAGCTTGGTGCTGGCCGCCCACGCCTCCAGC
1054755|F|0	TGCAGAAAAAGGAAGATCCTATCCATCAGTTCTTGCATCTTTGTCATGTTTTTCTAGTGATTGCTCTGA
1102971|F|0	TGCAGTGATGATCTGGCTTGTAGAATTATCACGCGTCATCTTTGCTACCACCAAGGACAAGCAATGGAG
2290412|F|0	TGCAGAGCTCTCGAACACTTTCTTCGGCAACCCGGTGCCGCGCCCTAGTACTCGCCTTCACAAAGATGT
1136203|F|0	TGCAGAGAGGACGTCGTCCTCTGGCGCGGGCGCCTGAAGAGGAGGCCCGAGATCGGAAGAGCGGGTCAG
1121568|F|0	TGCAGTTCGCCACCTCCCATCCGCCAGGTACATCCTTCCTTCCCCTCGCTCCCTGACCTCTAAAATGCA
1076505|F|0	TGCAGGAATATCATTTCATACCTTTGGTACTAATCGTATCATATGTTGCCGAGATCGGAAGAGCGGTTC
1253436|F|0	TGCAGCGGCCACGATGAACTGCCAAGAGTGCCGCCAAGATCCGAGCTCCGAGATCGGAAGAGCGGTTCA
1204643|F|0	TGCAGTGTTTTGTAAAGGAGCGGACGTGTGAAGCGAACTAGGCAAATCAATCATCGGTTACACGCATCC
1378959|F|0	TGCAGTGCACGCATGACAGCGATGGCGACCAACTGCAAGAGGATACAACACACGGGGATGAGAGGAAGG
1253564|F|0	TGCAGCCTCGGTTTGGTGGACATGCAACCGTGGCAACGAGGAGCTGCAACCGTCCGTGGATTGAGCTGC
1101922|F|0	TGCAGCAGATGAACCAAAACCAGCATTCCACACTCACCACGGACACTTCAAATTTAAGGTGATACTATC
1102417|F|0	TGCAGTTTTGTGTTGTAGTCATTCGTTGCCAGGCCGACAGGCCTTTCTTTGTTTTGTTTTTGTTTTTTG
1105852|F|0	TGCAGGTGTATGTCCTCATCTACAGATGTAGCCCATTCTCCCTTCAAAATTGAGATCGGTATTCCATAT
1036921|F|0	TGCAGATATATGAATAGGACTGTTGATACTTGATAGGCCACACTTGACAATGCAACAGAGATTCTTGAT
1377753|F|0	TGCAGCACTGTCGGAACCAACGCCCACATACCGTTCGGCAAGTAGGTCACTGCCCTTGCTTGCACCCGA
2355214|F|0	TGCAGCTTCCTCGACCCATCGCTGGTGCTCCGTGGCCACCAGTGGCCCGTGACTGACGTTGCCTACGTG
100004486|F|0	TGCAGCTTGTTGCCTGAGTTATGCAGATGTCGTCGTCCTACAGTCAATGTTGAGGTGCCCACAGAGATT
100004678|F|0	TGCAGCTTCCTGGCTCCGTCGTCAGCCAAGAAGACGAAGGGAACCGAGATCGGAAGAGCGGTTCAGCAG
2289604|F|0	TGCAGCTTACGAAAGATGAGAAACACCGTGCATTGCGGTGGTCACCAACTCCTTCCTCTCAGTTATGGC
980242|F|0	TGCAGGGGCGCTTCTGGAGGCTGCGCACAGTACCACAACACAGCAACGGTGCCTCACTGGTTGTGTGCT
2305497|F|0	TGCAGGCCCTGGCGGCGCGCGCTCAGGACCACCCGCCTCCGCCTGCTGGGACGACGACCCGACCGCCCG
1209919|F|0	TGCAGCGGGAGCTGCTGGGCCGCCTGAGATGCAGATGGAGGCGCAGCTCCTCCGAGCTGCTGGGTCGCT
1094926|F|0	TGCAGCCCGCCAGAGCGATGCAGCGGCAGCCCAATGCTCAATTGGTGGAGTGGCGCGTGTACCGAGATC
1109444|F|0	TGCAGGTTATCCTCTTCTTCTTCGCAGGGATCCGCCGCTATAGCGTCTCTTTTGCTCTGAAAGCCCTTC
1096139|F|0	TGCAGCAGCAAGTTGAGTGTGTAGATCACGATGGCGAAGAGGAGGGGGAGGTGGATTCGCCCTGGCGGA
1203736|F|0	TGCAGGTGTATTGTCAACATTAGCCGCCAAGGTGACATCTAGGGTAGGCATCTTACCCTTTAAGATTTC
1092879|F|0	TGCAGGCGGTGGCCTTCCTGTGAGCGCGCCCGCGCGGCGGCACCGAACGATCCAGCAACGCAGCGCCCA
1064649|F|0	TGCAGATCATGGTGTACCCACAGCCCGCATTTCTCCACGCCACGCAACCTCGGACGCCTACCGTCGTTG
987724|F|0	TGCAGAATATTCAGAATACCTCGCAAGAACTGCACAACATTCAGATAGAAATAACAACATGCCCTCTGC
979199|F|0	TGCAGTTTTGGAGCGTGACCACCCCTGTCGCCACCTTGCCACCCACAGCTGCCATGGGCCTCGCATGCC
1260759|F|0	TGCAGTGCATCACCCTCGGCGTTTGAGGTACACGGTGACGTGTTCATGTGCGAACAAGAACAGTGCCAT
1113521|F|0	TGCAGACTGCTAACGTTCAATCTTGTATGTTGCCCAAGAAGGAGGGGCCGAGATCGGAAGAGCGGTTCA
1128302|F|0	TGCAGGCGCGCACGATCCCGACGCGGTAGGTTCAGACGCGCGCGATCTGGCCGAGATCGGAAGAGCGGT
2305992|F|0	TGCAGCAGATCGGCGAAGACACCATATACACCCCGCCATCTCCGATCTTCTCAGCCACGGTCGTCGACG
100003806|F|0	TGCAGTAGTCGAAAAACTAAAGAACGTAGAAAAGGAAGAACAACTGTCACACAAGAACGTCGTCGGCAG
1372725|F|0	TGCAGGCGCCAATTAACGTGTATTTTGCAAACTGACACCTGGAGCGCCCTGCACTGGGCCGAGATCGGA
1112108|F|0	TGCAGGCAGCCAGCCAAGGCGCGAAGCGGGACGCCAACTCGCCAGCAACATACAAGGACCACGACACCT
100005742|F|0	TGCAGCAGCAAAGCTCAAATAATGAGAAACGGACTCGGGGGCGGGCCAAGTGATTAGATTACCACATGT
2304025|F|0	TGCAGTTGTTCCTAAGCGGTGGCATCATCACGTAGGCGAGCCACTGGTCGACGGCGACCTTGTCCCACC
3027068|F|0	TGCAGGCGCCCGTTAATGTGTATTCTGCAAACACCCCGCAATGGGCCGAGATCGGAAGAGCGGTTCAGC
2277046|F|0	TGCAGTGGCCACACACACTTAATTATGGGCTTTTAAGTTAACAATCGACACGGAGAGGCTGGGTATATG
1064769|F|0	TGCAGAACCAACACCAAGCAGCTATTGCAGACAACTGACAAGAACCAAAACAACAGATGCACTGCCTTC
1021942|F|0	TGCAGGCTGGCTAGTTCACTGCTATGCATGCGCTCAAGTCTAACCTGCGGGGCTTACTAGACGGGCTGG
1235024|F|0	TGCAGCCGCTGCCCCACAAACCGGATCTTCAGATCTACGTACGTCGGCACCGCTTTTGCAGTAATGGCA
1268749|F|0	TGCAGCAGCACCGCGTTGGTGCGTAGGAAGAAGAAGTTTGTGAGCGCCGCCCCATGCACACCCATCAGC
1252746|F|0	TGCAGCGCCGAATCCTTCTGCCCAACGAGCTCGCCTCACCGTCGGTCGGCGCGGGCTGCCTCGCCGCCG
2295379|F|0	TGCAGAAAAAAGAACGAACTCGAGCCATAATTACTATGTCTCGCTTACTGCGAGACCGATCCAGCGCTC
1047288|F|0	TGCAGCAAATTATTACTACTAGCAAAGATTGCTTGGGATCCTAGCTCACATGTCTGGTCGGTTCCCATT
2277268|F|0	TGCAGTACCTATATTACGGTCTGTTGAGACACCCGCATCGACATTAACCTTAACAGTTCCTTCGGCTTC
1115994|F|0	TGCAGGTTGCATCTTTCATCAAACTAAATTTACACTTTAGGCAGGCCCATTTTGAAAAATCTTTTGCTT
1129184|F|0	TGCAGCAGGAGCACACAAGCCGCACATGCACGGGACATATCACATGGCCAAGAGTGTGCTGAGGGGCAG
1131921|F|0	TGCAGTCTCGCTGCCGACGGCGAACATGTCCTGCATGTGTGAAAGAAACAAAGTGGCTAAAGATTAGTA
1135535|F|0	TGCAGCGACGCTATCACGTGCGCGCACCCGACAGCCGCCCGACTCTCGCCGAGATCGGAAGAGCGGTTC
1088275|F|0	TGCAGTTAGGAGAAATCTGTAGTGATTAGTTAAAGATGAAGATGACGGTTTTTGTGATTGTCGTAATTA
1123508|F|0	TGCAGTGCAATGCGCGCCGCCGCCGCCATCATGCCAATGGAGTGCCAAAGGAGGCGTTTGCCCTCTAGG
1231259|F|0	TGCAGCTGAATGGGGGAGGGGAATGTGGAAGGAGGCGACCTTGCGATCTGGAGGCTGCCGAGATCGGAA
3028126|F|0	TGCAGGCCATGTCGCCGCCGCCGCCCATGCTGGCCTCACTGTGACCCGAGATCGGAAGAGCGGTTCAGC
1265864|F|0	TGCAGGCCGTGTTGGTTGCCACCTAGCAGGGGATGGCACATACCTCGTCAGGTGTCCGCGGGGCGCCGC
1266801|F|0	TGCAGAGAACCAAATTGTATATTCAGCATTAGAAACTCCCGTACATAAATAGCTCCCAACTATCAGTTG
1865599|F|0	TGCAGTTCGAGATGAAGAAATTATAGAGGTCGGGGTGAGAACTAGCTAGTAGTTGTGCATGTACCTGTT
2277760|F|0	TGCAGTTTCTGCAACGATGAGATCGACGGCGTTTTTCGCTGGCTTGCTAAGAAGATGGAGTTGAAAGAC
1770114|F|0	TGCAGCCGAGTTGGCGCCATCGCCGATAGCAGAGTCCCGATCAATCAACGAGAAGAAGAGTTGTGACAC
1262365|F|0	TGCAGTTCCTGTTGCGATTTCTGCTGTTTGTTTCTTTCTTTCTTTCTTTCTTTCTTCTAACCATGGACG
1140383|F|0	TGCAGATAGAATATCAGTCAGAGCATCATATTAACGCATTACAGAACCTAGTGTAACAGACATGCCCTC
1049626|F|0	TGCAGCTGTGCGAGAACAATGCCGCAGTTGACCTCACAATATGTCCAACACTATTTTTTGGGCCCTTGA
1086038|F|0	TGCAGGTCCCCTATCCAGAGTGTCCTGACCTCGTTGGGCCCAGCGGGCGCCTGCGTCGGGGCAGCCGCG
1216492|F|0	TGCAGACCTGTTGCAGGTGCTCGGTATCTCTTGCACCACAATATGTGTATGTGCGCAGACCAGGTCGCT
1262750|F|0	TGCAGACGAGGGCGCCAAGGCGGGGCGGCTCCAATCGGCGGCGGAGGAACCTGGGGTTGGCGACAAGGC
1051664|F|0	TGCAGGATCCCCTGACACCTGCGGAGCACTAGCCGAACCACCACCGTGGCATCCGAGCCTACCTGTCCC
1093032|F|0	TGCAGGTTTATGTTGTCATGTGTGTCTAGATGAGAGTGTGGCTACCATTAACTATACAAAGGCGTTGCT
2361814|F|0	TGCAGGAGAATTTTGGTGGTACCGGCAGTATCGATGGATGGAGTTTGCTTCGGGACGGCAGGTATGTCA
1104159|F|0	TGCAGGGAGTTGACGATCCCTCCATTCTGGAAACCATATAGCATGCAGAGAGGCTTTGGCCTTGGCACA
1126407|F|0	TGCAGGCATGCATGCACTTCAGGCCCGTGACGACGCAAGTAGTACTAGTACCAAGGTAGGTGCATGCCG
1064588|F|0	TGCAGCAATCTCCAGATCTAATATCCTTCCTTTCCTGACATGTATAAGACCGAGATCGGAAGAGCGGTT
1266881|F|0	TGCAGTGGAGACTGAGAGCGAAAGAAAGGCAGTTCCCCTGTTACGCCAGCAGTTACTCGTATAGGAAAC
3034477|F|0	TGCAGCATGGTGTTCCATTTCTCTAAGGGCAGGTTTCCGAGATCGGAAGAGCGGTTCAGCAGGAATGCC
1129358|F|0	TGCAGGGAAGCGGCCTCCGCCCATGGTATTTGCCCGCAGCAACGTTGTTGGCGGTGACGACCTCCATGT
1220884|F|0	TGCAGATCGCCGCCGCCCAGTCCCCTCAAGCCCCAGCTCGGCCTGCCCAGCCACGGAGGCGGCAGGCTC
1255428|F|0	TGCAGCAGGACGAAGCACCTGTGCAGCCCCGATGAGAGCTGGGTCTTTCGCGTCCCGAGATCGGAAGAG
1095701|F|0	TGCAGGCGTTTGACGCCATCAATCGGCTCATTTCAGTGAACCACACAAGGCATCAGTGATCACTACTTC
2275469|F|0	TGCAGTGATTGCAGCCTCGAAAATCAATGCCAATCAATGATATTCTATAGTTTATGATACGAAGAATAA
1113263|F|0	TGCAGAGCACCTCTGTTCAATTGTACTACTGCAAATTGAACACTATCTTGCTAAGATTGCCGAGATCGG
1243998|F|0	TGCAGTCAATTGCTCTACCACTGAGCTATGGACCCGCTGACGTAATTTTGTTCAATTAAGGTGACATAT
1167297|F|0	TGCAGCTGCTGCCTGCATGGCCGCCATCCACCGCATCGCCTGCCGCACCATTGCTGCCTTGCCACAGGT
986385|F|0	TGCAGCCCTATGCTATGCTTGCTAGAGCACAAACTGCCACACGGCCTAGCGCGGATTAATTCAGCACGG
1214907|F|0	TGCAGTGACATAAGCCTGACAGGCATTGCATGACGACGATCGGCTTGCCTGGCATCCAGGCTTTTTTTT
100004554|F|0	TGCAGCTTAAAGAATCTATCATGAGTGGACACCACGTAGTAGCCGAGATCGGAAGAGCGGTTCAGCAGG
100003086|F|0	TGCAGCAGCGACAGCAACCCACTATACCGTTATTCAGTTATACTAGCATTCTCCGTCGACCTACAACTG
1091849|F|0	TGCAGGGAGAGGACCCTGTGCTGCCGTGCGTACGCGTTGACGAGAGGATAGGACGTTGCCTAGCAAGCC
1279370|F|0	TGCAGGCTGGGGACGCCGTTGGTGAGGATGACGGAGAGCGCGGAGACGTCGGTGTGCGCCTCCACGCCC
1132561|F|0	TGCAGTCTCGGCGGCACGGGACGGGACGAACAGGCGCACAGACACGCCGAGATCGGAAGAGCGGGTCAG
1250275|F|0	TGCAGTACGTCAGAGTAGCCTCATCCTCCATCTAGGGCTTGGCCCCAGGTGCCGAGATCGGAAGAGCGG
1270582|F|0	TGCAGCAGTCCGCGCGATTGTGATTCTCGTGTCGCTGATAGCTTGGAGCAGTCGGATCCGAGATCGGAA
1294616|F|0	TGCAGCGAAACATCATCGGGGTTGCAATGAAGTGTCGCGAGGGTCGTTGAAGCGCCGCCGAGATCGGAA
1125615|F|0	TGCAGATGCAACATCATTTTTTTACAAGGCGCCATGCTTCCAGTTATGGCTTTGTTTTTTATTTTTAGC
2277806|F|0	TGCAGCCCGAGTCCTCCTACCTCGCTCGATCTGGACCAGTAGGGTCCCGAGCATCTCCATCGTTGCCGT
1106832|F|0	TGCAGAAAAGTCTTATGTGGTGGCCCTTTGGAGCCCTTCTTGCTTGCGCGCTTCAGTGCTCGTATCCTC
1082321|F|0	TGCAGTGCGTCTGCCGTGCCTTCTGCGTTTACACTGCCCCGGTGTACTGTAGCATCCCTGACGTGTCCA
1191841|F|0	TGCAGGATCTGCGACAACGTCATGGCCGACGCAGTGGTCGCCAGCAACTGCTGCTTCTGGAGCTACTGC
100002709|F|0	TGCAGCTGGGTTGACAGGTTCCCCACATAGTTTGGAATGCCCCCGAGATCGGAAGAGCGGTTCAGCAGG
1237257|F|0	TGCAGATAAGCTTTAGCCTCGCGGATGGCCAAATTATAGTTTATGCCAAGTTCGCAAGCTGAGACCGAG
2268586|F|0	TGCAGCCCCGCTACATGCACTTATCCATCCATTCGAAAACCTGACGATGGGTGCGCTGGCCTGGTGATG
1201940|F|0	TGCAGAGAGAAAAGGTTTTAGGTGCTGCATCACAAGCTCAGAACCTGGAATAGTTAGTTTCCAGAGGCA
995865|F|0	TGCAGCGTTTCATCGCTTGTCGCCCTTGAGTTGCTGACAATCTCCCCCTGACGAAAAACGGCTTTCCCC
100034963|F|0	TGCAGATCTATAAAATTCATAAACTTGGACTTGGAGTTTATCTGTGCCGAGATCGGAAGAGCGGTTCAG
1106545|F|0	TGCAGAAGAACTCAAGCCTGCCGCTGCTCGCTTGCGCGCTCCTGTGCCATCGCCTGAAAGCAATGGGAG
100034994|F|0	TGCAGGTCAGGAGAAGAAGAGGGCGAATCAGGTGGCACCGAGATCGGAAGAGCGGTTCAGCAGGAATGC
1120505|F|0	TGCAGACAAGGAAGCAGTTACATTTTCCAACCCTTGTATTCCAACATGCTTTAGCCGATAAAGAGGGCC
1113757|F|0	TGCAGCCGCCCAATTTCTCTCAATGGCGCACCCTCTTTGAGGTGATGTTCCAGAAGAGCGGCGTCGTTG
1673701|F|0	TGCAGGTCCTTGAGATGCGAGTTCTTCTCCATGTCATCTGGAATCCAGAAATCAAACCATAGTGCCAAT
1137828|F|0	TGCAGCCTCCGCGCATCTCTCTTGGCGTGTCCCTCTTTGTGCCGACGCAGGTGGCCGAGATCGGAAGAG
1151079|F|0	TGCAGGAGGCTCTGCTCCGCCCCTACGACGTCGCGCCGCTTCGGCACCCAACGCGCCTGCATGCCCATC
1234646|F|0	TGCAGATGGCTCCGAGAGCAAGGGAACATAAGGAAGATAAGGAGTCCTGCAACCCCATTCAAGATCACA
1219817|F|0	TGCAGAATTTTCTCCTCGTTTGGAGACTACTGGCATTCATCCAATTAATTGTAGACCCAGAGCAATACC
100006522|F|0	TGCAGCGTGTGCATCCACGCTGCTGGCCGCACGCTCAGCTCCACCCCGAGATCGGAAGAGCGGTTCAGC
1184453|F|0	TGCAGAAGCTCCTTTGCGTTGTGGCGAGCCAAACCTGCATACAAAACCAAACACCAGCCTAGGAAGATG
2254003|F|0	TGCAGATCGACCACGTCGACATCTCCGACCTGCCGCTCCTTAACACCGATCTCGAGAACGTCGACGGCA
1123157|F|0	TGCAGATACACCCCCCCATCGCCAGCGCGATTCCCCTCTGTCCTCCTTGACAGATCCGCCGCCGTCCGA
1059384|F|0	TGCAGGGTCTGGGTACTACAGGCGTGCGTTGCGTGGTAGAGATGATCCAATGGTTGTGGTCCTTTGCAT
100035352|F|0	TGCAGCGCGCACCGCCACGCCGACGCGCACACCTGCTTCTTCGACTACAAGGCAGCCGAGATCGGAAGA
3023748|F|0	TGCAGAGGACGGAGCTTTCAAGTGGAGAAGGATATGCCGAGATCGGAAGAGCGGTTCAGCAGGAATGCC
1122991|F|0	TGCAGCAAATTCGGCCCGTAAACGTCTACGAACCCTGTATTCTCCTTATATTTTGTGGACAATCCGAGA
1686866|F|0	TGCAGATTAGGAACAGTTGAGACTTAGGCCTCGTTTGGATTCCCTCTGCTCCGCGGCTCCGCGCCCAGA
1165140|F|0	TGCAGGAGCCCATCGGAACCACTATGCGCGCTCATTTTTTGCTACTCCCCGTTGCTGTCGGTGACTGAG
100004083|F|0	TGCAGATTCATTTTGTCTGTCCCAAGAGTAGCCCTCCGCAATCCACCGCCTGACCAATCGCCTCCGCCG
1150183|F|0	TGCAGCAGGAACACGACCGCCGCCGTTGCTCACCCGATTGCCTGAATTCCGAGATCGGAAGAGCGGTTC
1239878|F|0	TGCAGGCAAAGTTAGAAGCGTGAAGGGTCAGCTGCTGAACATTCAGACAGAACCGAGATCGGAAGAGCG
1255082|F|0	TGCAGGATCACCACAGCTGGGCCTGGTCAATGAAGCACCGGATCAAATTGCAGGTGGTGGCCTTCTCTC
985110|F|0	TGCAGTAGCAGCAGATCCACATCGTCGGAGGGCCTGCTGCGTGCTCCTCCTCGGGTCAGCACCGTCGTC
2254532|F|0	TGCAGTGTACTGTACTGTACTGTAGAGTACAGGCGTGTGGGGGCGTATCTACCCATCCAGTGCAACGGT
100035359|F|0	TGCAGCTTTTTATCATCGCAACCTCCTCGACCAGGCCCGAGATCGGAAGAGCGGTTCAGCAGGAATGCC
1122305|F|0	TGCAGATTTTTTTTTTGAGAATTATACACAGCCTGTGTATGTACCTTACACAGCCCGAGATCGGAAGAG
1065759|F|0	TGCAGTGAGGTAGACACTTCCCCAACATGGTAGCCTTTGGGTTGTCTGGAAAAGGAAAATCCTGCCCCG
1054955|F|0	TGCAGGTTGCAACAACCTCCATATAAGTACCACAACCATGGGTAGTCTATCAAGAAAGATCCGTTACTA
1121084|F|0	TGCAGTGCACAGGCGCAACGCGCTAACCACAATGCCACAGGGCAGCACACGTTCTTTTACAGGCGTCCC
1036095|F|0	TGCAGTAGTAGTACAGACACAGGAGTCCTAGACAGCATCCATCAGTAAGGCAGTTAATGAGCAGTTTCC
1389547|F|0	TGCAGCTGCTGTTCCCGCTAAGCTGCTGCCGCGCTTAGTTGCTGCTGCCCCTAGGTGCTGCTGCGCTTG
1150957|F|0	TGCAGGCACAATCGGGGGTGGTACAGAGTCTTCTCTGGGATGATGCCCGAGATCGGAAGAGCGGGTCAG
1201562|F|0	TGCAGGCCCGCTCTGACGGCCTCCTTGTGATCTCTGTCTTTCAACCGTCAAGCTTTTCCATCTACAACC
2276664|F|0	TGCAGTTGGGATGTGTGGTGCACGCTCTTGCGCCATCCGCATCGAGCCATCTGTTCCGCAGTGGCATGC
1057534|F|0	TGCAGACCAAACCATCATGCTAAATTTAGTATGAACTCAGAAAGATCATGCAGACGAAACCATTTTTCA
1257161|F|0	TGCAGGATCCGATCAGGAGGAGTGCTAGGCAAGCAGAAGCACGTAAATAAACAAGATCAAATACGCCAT
1204218|F|0	TGCAGATGGGCGCAGCAAGGAATCCTGTGTCGTTGCTCGTGTTCAGATTGAAGAGCTTGGAGAAACGGG
1687243|F|0	TGCAGGTGGAGCGCCAGCAACAGCGGTGGCGGCGGCGTTGGATCAGCCATGGGGCGGCGGCGCCTAGAT
1739824|F|0	TGCAGGGCTGCGCCATGCAGCTGTTGTTGCTACTGAGTGCATCGCTTTACCTAACATCATATGATGATG
1111065|F|0	TGCAGGCGCATGCATGGTTAGGAGTGCAAGAGTATTGCACGACATCTCCATCTCGCCTCGTTCTTTCCG
1101682|F|0	TGCAGCAGTAAGTCAGTAACAGCAAGCCTGGGTCGTGTGGTACGTATCCTCCTGTCTACCATGTGCCCT
1096845|F|0	TGCAGGTATGCGGATGCCACTAGTCAAATCAAAGGGATCAAAGTCTAAACATGGCTTTCTTGGACCGAT
978815|F|0	TGCAGGACGGCCAATAGCACCAACATCAACAGAAGCAGGAAGCAGTTATACCAGCATACCTACAGGCCG
2289300|F|0	TGCAGAGGTACTTACGTAGACGGTGCAGACGGTGCCAGCGGAGTTGCCTTCGATGAGCTTGATGTCGAT
1392808|F|0	TGCAGTATTACGATCAGCCCGGGGAAGAAGTCGTTTCGGAAGAAAATGGTGATCAGTTTGAAGAAGCCC
100003501|F|0	TGCAGGTGATTAGTACGTACGTACTGATTAGTAAATTTGGGCTGCCGAGATCGGAAGAGCGGTTCAGCA
2289917|F|0	TGCAGGTCATGTTGACATATCATCACATTTAAGTCACTCGAGCCAAAATAATACTTTCCCGAGATCGGA
100003253|F|0	TGCAGCGAATAGCGAGGTTGCGCACACATTGATCAATGGATGGGCCGAGATCGGAAGAGCGGTTCAGCA
100007532|F|0	TGCAGCCGCCCGAGGCCTCCGCGACCTGCTCCTCCCGCCTCCTCGCCGAGATCGGAAGAGCGGTTCAGC
2278575|F|0	TGCAGTCGGGTACCAGTAGCGTGCAAGCCGACGGTGCATGCCTTTGTGCTAAGGCCTTATCCTCGAATT
1126413|F|0	TGCAGCGGTGCAACCTGACGAATGCCAATGGCGCCTGTCCTTTATCTCATCCTCACGGAGACCGAGATC
2277771|F|0	TGCAGGGCGCTTGATAAAATGTTGGGCCAATCCCGTTGGGGTCGAGAGCGCTAGACCGATCCAGCAGGT
1108497|F|0	TGCAGACAGTACCTGATATTATCATTAGTCTGCTGAAGTGCATCCGTTTGTTGCGTTGGACTGGAACGA
1114814|F|0	TGCAGGGCCGCAGCAGCGACGTGTACATGTACAGCAACGTGCGAATGAAACGGGTTCACGTGCCGACCC
1104576|F|0	TGCAGAATTCCTATGTGATTCCTCTGCACCGAACGCAGACTTAACGGGCCGAGATCGGAAGAGCGGTTC
1213186|F|0	TGCAGCTGCGGCGAGAGCTTGAGAGCAGTCATGGAGGACTCGGCGTCCTGCCCGTAGATCTGGTCGCCG
1102393|F|0	TGCAGGGACATCCGCCTCACCTTCTTCATCATGATCTTCGGCTCCGTCCACTTTCTGCTCTCCCAGATG
1270574|F|0	TGCAGCTCCTCGCGCCTCCGCCTCACCCCTCTCAGCCTCCTTGCCCTGCCGTCCCGCCTTGCTACACCT
100005395|F|0	TGCAGCGCCATTCGCCCTGCGCCGCGCCGACTCCGCCCGCCGAGATCGGAAGAGCGGTTCAGCAGGAAT
2260116|F|0	TGCAGCAAGCACACTGAGGGCAAGCGTCCGCTCTACGCCATCAGCTTCAACTTCATCGACGCCCGCTAC
1119384|F|0	TGCAGGCTGCCGAGGATAATTTTCTTCACGGAAAGGCCTCCTTGTAGCCGAGATCGGAAGAGCGGTTCA
1054709|F|0	TGCAGATCAGACGGTCATGAAACAAAATGACTGTTGAACAGGTTTTTCAAGCATCTGATGATTAGACGC
1022282|F|0	TGCAGTCCCCATGCCGCCTCCGAACGGAGCTCTTCTGCATCCAGTTCCTGGGCCGCCGCCTTCAGCACC
1124842|F|0	TGCAGTTAACTCATCATCATTTTGCACTCAACACCCTCATATATACTTACAATCTAGCCGAGATCGGAA
1219256|F|0	TGCAGCCTCCTCTTGCTCGTCGCCGTCTTCCTGGTCATCTCCTTCCAGTGCTTACTGAGACACTCCAGT
100005342|F|0	TGCAGCCTGAAGAACGAGTCGGCGAGCGCATAGGTCGCTCCGAGATCGGAAGAGCGGTTCAGCAGGAAT
1214913|F|0	TGCAGCTGCAAGCAACGTCGGGGCAGCAGCATTTGGCTGCTTGAGCGCCAGGTTCATATGCGTGTCTGG
100006296|F|0	TGCAGGGTCACATCGCCGGGGCGGACCCACGTTGAACCACCCGAGATCGGAAGAGCGGTTCAGCAGGAA
1063564|F|0	TGCAGGCCAGCCAAATTTATTGGCACGCGAACGGGAAAACGAACTGTTAAAATATCTGTAACTACCATG
1677664|F|0	TGCAGTTGACAGACCAGGTGCTAGTTCATGTACGGCTGCATTCCTCTCGATCCGAGATCGGAAGAGCGG
982680|F|0	TGCAGTGATGCTGATCAGCTAGCGCCAATGTCATCGCCACGGTCTCAACGTCAAGGCTCTTGCAGAGAA
1113319|F|0	TGCAGGTCGCACGTATTTTTTTAGAAATTACAGCATAGTGTGGCGTGTATTCTTCAGAAATCAAAAAGT
1124903|F|0	TGCAGTACTCTGCCAAGCGCTACTATGCACTTCCCACTTACTTCCTTCTTGATACTAATGGACCGAGAT
3027331|F|0	TGCAGGTACGGGCGCCACTTCTCCATGGCTAGAACGATGTCCGAGATCGGAAGAGCGGTTCAGCAGGAA
1019637|F|0	TGCAGAAATACAAGGACCTGTACAAGCGCCCAGTCAGCTCAGAGTTCATCGCGGCGGTCACCTCCCTCG
1086091|F|0	TGCAGGCAATGATCGCGAAAGAAAAAAGGAACGATGGCGCGTCTGGTAGTGGCGGCAAGAAGGAGAATT
1026339|F|0	TGCAGCCTTGCCGGCCACGCGACGCACTAGAGGGAGAAGCAGCGATTCTGCCATGTTCTTGCAGGCCGA
1126536|F|0	TGCAGCCCTGTCTCCCCCGCACTACCATCACCTCCACCTAATGGACCAGCGCATCGCATATACCAGTAG
100035082|F|0	TGCAGATGATCAAGGACGACACTAGGTCCTGGGCTCTCGCCGAGATCGGAAGAGCGGTTCAGCAGGAAT
1122131|F|0	TGCAGTGATCCAGTCTGAAACATCACTGCCGGTTTTTGCATCCCAATCACCGAGATCGGAAGAGCGGTT
1097830|F|0	TGCAGAAACCCGCGGCGGGGATGGAGACGGCCGATCGTCAACGTAACAGACTAGAGGGCCGAGATCGGA
3034086|F|0	TGCAGCATGTCCTAAGCTACCTATTAGTATTTAAATTCTTGGCCGAGATCGGAAGAGCGGTTCAGCAGG
2250353|F|0	TGCAGCCATTGAACGAGTCAAACTCAAAAACATGCTTTCTCGTCAGCAGCACGCAACACGTCATCGAGC
1138066|F|0	TGCAGAAGGCGTCGTCTATGTTGTAGGATTTCAGAGTGAATCTATGGTCAGCCAACGAGCACAGGACAC
1164131|F|0	TGCAGGGCTAATCAGTACTATTACAGGGCTAATATCAAGCTTAAGCGGCGTTGCTGTGCGGGCACGGCG
1127226|F|0	TGCAGGAAGAGAACCATGACATTCAACACAATCTCATATCATGTGTCTTGCCACGTCCTCAAGAACAAC
1113811|F|0	TGCAGATAGATGGTTCTCCTGGATTTTCATCTGGTGCTTCAATCTATCTAAAAGTTGGTGGCGGCGATA
1114193|F|0	TGCAGCACCCCGACGACGGACCTTGTAGCGGTCAGTGCCACCTTGCAGCACCCAGCGGTCGCTCCAACC
1087727|F|0	TGCAGGTTTTGGCACAAAGGAAAAGGTCGTCCACGTCCTTCAGACGCACGAGGATCTCACGGACCGTGG
1267873|F|0	TGCAGACTGTTTGGCAATCTGTCTCAATAATGATCCTCTGCATATTTTCTGCCACGGCCATTAACATTC
3025259|F|0	TGCAGTCTCAGAGCGCTCAACCTCTCAAGCAACCATCTCGCCGAGATCGGAAGAGCGGTTCAGCAGGAA
1071504|F|0	TGCAGTGCAATCATGCCTTGCCACTTCTTAGATTAACTTTGACTATTTTCACATACACACACACACAAA
1028606|F|0	TGCAGTGACCAGCTATGCTCCACTGACCCCGTCCGACTGGCGGTACTCGTTCTCTTGTCATTCCGGTAA
2289031|F|0	TGCAGATGCACAGGATACATTCCCGCAGGGGAGACATCGACCAGACCAACCATCGACATTACTGGAATC
988216|F|0	TGCAGAAAGCACATCACGTCTAAATACTGGTCGCGGAATTTTGTTATTTATTATCCCCCTCGGCGCCGA
1265956|F|0	TGCAGGGAACAATTTGGGCATCGGAATTTGTCCGTGTATCAATTTCACAATAGCAATTCCGAGATCGGA
1265693|F|0	TGCAGGGACGCGACGGGGAGGAGAAACACGATGTGGCGGTGGTACCTCCAGGAGTGCCGAGATCGGAAG
1092907|F|0	TGCAGGCGGCACTTGCTAATGATGGTGCTGAAGAGACCCTGCGTCTTGCCCGAGATCGGAAGAGCGGTT
1116458|F|0	TGCAGATCACCCACAAGTTGAAAGCGAGACGAACACTGGCAAAAGAAGGCATTTGCGTAAAAAGGAGAA
1121887|F|0	TGCAGGTCAGGAAATAACAATGTATATCTCCATTAAACGATACAGGCGAACGGCAACGCACATCAGTTG
1745492|F|0	TGCAGGAGCGTCGCTCTTCCCCGCCGCTCGGCCGACCAGACCGTGACGGTCTCGGGTGGCGCCTGCCGG
2242411|F|0	TGCAGGTTCCCTCAAAGCTGAAAGTGTTTGTATGGGTCTTGCCCGACAGTCGATGCCCACAGGCACTCT
100005050|F|0	TGCAGCTCAAGCAAAACGACGCGCCGCGGCCCAGTCAGGCGCAACCAAGCTAAGCTAGCCCTACTGCCG
1688871|F|0	TGCAGTTCAGCGGCGTATTTATGCTCGGAGCCCCAGAGATTCAAACGCTCTTTTTATCCTCTTCTTTCT
1111488|F|0	TGCAGCAGTCACAAGTGGGTGCCCCAGCGGCCTCCCTGGCGTCGCTCCGTCCAAGCACCTCTGCGGCGA
1766203|F|0	TGCAGCGGTCGAGGCCAGTGAGCGGCCGGATGGCCCCCCAGTTGCCCATGCCATTCTTCTGGATGTAGT
1121395|F|0	TGCAGGGGCCCTCGCCGACGACGTTGCAGACCTCTGCGTGCTGCAAGCACGCCACCGCCTACGACCTGG
1167775|F|0	TGCAGTGGTGACATCGCACAGACAAGCCTAGTTGTTGATGGAAACATCATCGCTGTTGGATCCAAGCCT
1229789|F|0	TGCAGCATCCGCTAAAGCTTTCGGCAGCTCGGCAAGGGGGGAACCTGGCGAGGGGAGCGGGAGGGGGGT
2276287|F|0	TGCAGTTGGTGGCAAAGCTCGACCGTTGTGGATGTGCTAGATTTCTGCGGATAAGGAATCTGATATTTC
2349894|F|0	TGCAGCCCCCGCAGTGCCGCGAGGCCCGGCGCCGGCGGCACCGTGCCCTCGATGTCGTTGCCGCTGAGG
100005572|F|0	TGCAGGGACAATACTTGGGTTGCGAGGTTTTCGTCCAGCACGACCGAGATCGGAAGAGCGGTTCAGCAG
1237531|F|0	TGCAGCTGTGTATGTATGGTGTGCCCATCCTTTCGTTACTACCAACAAGAAGCGTGTATGTATATTGTG
1139247|F|0	TGCAGCGCACGGGTACCTGGCCAGCGACGTGTTCACCTTTGGCGACGCCGAGATCGGAAGAGCGGTTCA
1287055|F|0	TGCAGGCTGTGGAAGAGCGCGAGGTGGTGGAGGCGGCGCCATGGAGGGAGTTGGTGGTGCTGCGGCACG
100010584|F|0	TGCAGTCCTGGTCGCTCGTGGCGGTCACTAAGATGCTGCCCATGGCCGAGATCGGAAGAGCGGTTCAGC
1089721|F|0	TGCAGATTGTGGAACGAGATGCTGATTGTAATTAGAGCGTCTAATTTTTTAGGCCGAGATCGGAAGAGC
981681|F|0	TGCAGTACTTATGGTAGTCAGAATGCGCCTCCAGGTTCATGGAAAGCGCGTCCATCTTAGTTGTCCGAG
1115113|F|0	TGCAGTACAATATACATACTCAACAGAGGGCAAGGTGCAGTGTACCATCAACAGTCTCGGCCTGAGACC
1283385|F|0	TGCAGAGCTGCTAGCTAAAGCTTTGCGCGTGTGTGTGCATGCATATGCTCCGAGATCGGAAGAGCGGTT
1206367|F|0	TGCAGAAGCACGCGCTTTAGTAATCCCTGGAGATCCTTGCTGCCGAAGGTCTGCGACACGGACACATTG
1669837|F|0	TGCAGGACCGTCGGGCAGGATGGCGAAGCCTGATGGCAGGAGAGCGACGTAGGCTGGGTCGCCGCCGTT
1070185|F|0	TGCAGAGAAACGGTTGCACATTCAGAGAGAAGACTCCAATCTCCACGGAAGTGCTAAATGAAATCAGGA
1104905|F|0	TGCAGGACACAATCATGTGAAATTCAGAAGATTTGATTGCTAGGGATCCGAGATCGGAAGAGCGGTTCA
1298812|F|0	TGCAGTTGTTTTACATTTTTTGGATGAAGTTGGAGCTGATACAGCTCATGTAGAGTCCTGTTCTAGATT
2344988|F|0	TGCAGTAGCCTAGAGCACAGCCACGGCGGTTTGGAAACGGCGATTGTGACTCGACGGAGGGCCATGGCG
1107991|F|0	TGCAGACGCGCAACCAAAAACGAAATCGGTCATCTGGTGAGGCGAGCACGAGAGGAACATGGCCGAGAT
1343443|F|0	TGCAGCTCCGCACAGCTTGTTTCCAGCGCATCCGCGCATGTTCGCGGCTCCGCATCTTGCCGCCGAGAT
1220539|F|0	TGCAGGCTTCAGCTGCCCCGCCTCTCTCTCTCTCTCAAACAGACAAAGCACTATTCCTCACATATTCCC
1161025|F|0	TGCAGTCCACTAGCCTCGCCTCTCGCCTCGCGCTCGCACCCGCGCCCGCGCCCGCCCTCGCCTCGCTCT
100003324|F|0	TGCAGTGTGTTCGAACAGCCGAAGCTGAGTATGCGAAGATTCATCCCCGAGATCGGAAGAGCGGTTCAG
1131759|F|0	TGCAGCGTTCATCGTGCCACTCTGGCATTGTCGCAGTCTATTTGTCTGCCAATCCGAGATCGGAAGAGC
100003642|F|0	TGCAGAGCATGAAGCTGTACGGCAACCTGCTCGAGCTACCGAAATGGATCAATGGGCTCAATAATCTGG
1119311|F|0	TGCAGAAGATTCGCTACCATCTATCGCGCGCTGTGGGCGCACCAAACTGTTCAAACTTCAAACACTACG
2260122|F|0	TGCAGATGCTGGAGGTCTTTTAGAGAAGAGCTTATCTCACCTTCCAGGGAAGACTGGTCGTCCCGTTTA
1108092|F|0	TGCAGGTAATAATCTTTTGATCTGTCATCAAAGTTCAGGTTGCTCTCTGCTGCATGCTGCTGCTTATTT
1124369|F|0	TGCAGCACGCCAGCGGTGTCGTTGAGCGGGCTGTCGCGGTTGGCCACCCAGACCACGGCGTCCGTGGAC
1040193|F|0	TGCAGTTTCTGGAGCTTTGGGATGTGAAAGGCATGGGGACACTGGAGCCTCTCTCAAACCTCTCCTCTC
1061917|F|0	TGCAGGAGATGGTCCATGCTGATGGCGTCAGGGTTCAAGCAAGTGGATGACTAAGCGGCGGCGCTCCGT
100035128|F|0	TGCAGAAGCTTAACATCCAGAACTGCCAAAAGTTGAAGGTGTTGGAGCGTATCGCTTCACTCGAGAGGC
1119285|F|0	TGCAGATAGGGTCCCCTCGCCGCTTGAACGGATTAGGAGGGGGTTGATTTGCGACAAATGCTCACAGCA
100006109|F|0	TGCAGGGAGGCTAGCTCCACCCGTCGTCGAATAGAGGAGACACCGAGATCGGAAGAGCGGTTCAGCAGG
100003236|F|0	TGCAGCAACAAACACATCAATACAGAAACCACGCACCGTTCCGAGATCGGAAGAGCGGTTCAGCAGGAA
1112673|F|0	TGCAGCCACTAGTAAGTGCCTGCCTGACCATTTCCTTTTTCTCTTCATCATCAAGTTTGTCCATGGAGC
1078340|F|0	TGCAGACGCCATATAACACCAAGCTTTCACGTACGGCAACACACTGCTGGCTAGCCACATCTAAACCTA
1287827|F|0	TGCAGATGCTATGCAAGAACTCGTAGGATCGGAGCATGACCTTGTCAAAACAGCCGAGATCGGAAGAGC
1271033|F|0	TGCAGTTACTGTCACTGTAGCTTCGTTCTACTTCCCACAAGCCACCAGTTGCATGCAGAGTTGAACTTT
100003724|F|0	TGCAGCAGCAGCTGGGCAGCATTGACGACAAATATCTAGATGCCCGAGATCGGAAGAGCGGTTCAGCAG
1252792|F|0	TGCAGCACCCCTCCCCCCGCCAGAGTACTTCTCTCCGCGGACACATCCGTGAGACCGATGCCACCGTCG
2276482|F|0	TGCAGAGCTGACCTGAGATGCGATAGGAGCGGAGATGTGTTGTAGAGTCGAGGGCAGTGCTGGTCTCGC
2292316|F|0	TGCAGCACTCATCTGCCAATCGACGCCCTTCTCACCGTTCTTGGCTTCTTCCATTCCCGAGATCGGAAG
2322938|F|0	TGCAGATGCGTCGAGGACTTGGCGCTTGGATGGATGACGAGGATGCCGATGACGGACGATCTCAAGGCC
100006174|F|0	TGCAGACTTCTGGCGACACTCTCGAGTCTACCGCGTCTATGCCGAGATCGGAAGAGCGGTTCAGCAGGA
1090408|F|0	TGCAGACCCACATGCTGGAAAGCCACAGATGGAAGGCCGTATGCCAAAGATTTGACCTCCACGAGAAAG
100005291|F|0	TGCAGTGATAATTAGGAATAGGAGCTCTGGCTACAACTAGCGGGAAAAAAATCTAGTAGCGCATGATGA
1098776|F|0	TGCAGATAGGCGAACTTGACGCTGAGCGTCTCCAATGCTGTGTCGCTGCGGTGCCGCAGCGTGGTGTCC
1207179|F|0	TGCAGTGATAAGCTAGTAAAACTCTGATCTTATGAAGTTGATTTTTTTTCTATTCCAACCTCTCCGAGA
3021517|F|0	TGCAGTACTGCTCCTTTTTTGCATAGATTTCCCCTCCCGAGATCGGAAGAGCGGTTCAGCAGGAATGCC
1687979|F|0	TGCAGATGCTTGGGCAGTACTGAACCAGTCCCTACCACAAGATGATACGATTATGAAACGGGCAGAACC
2289118|F|0	TGCAGATACACCAGAAAAAGTATGTGTTTCTAGTCGACGGCGACCGACCTCACCTGACCTTCCAATCCT
982728|F|0	TGCAGACCAAGCAGATATAAAACAACCCACCATTGCATGGAATCTGGTTCTTCGTCAAAAAAGAAATCT
1082427|F|0	TGCAGAGAGAGAGAGAGAGAGAGAGAGAGAGAGAGAACGGGACAGATTGTGCCGAGATCGGAAGAGCGG
986510|F|0	TGCAGAACAAAGGCACGCACGTAAAAACATGAATTCAGGTAATTGTCCACACTCTCCCAGCCGAGATCG
987378|F|0	TGCAGTCCACCAGCTCTACCCCTGATTTGTCCATCGTGCAGCCATGACGGTTCCCCGTAGACCAGCGGA
1267236|F|0	TGCAGCTAAATAGGACCTAAACGCAGCAAAAACAGCCTGCGAGGCAACATCACTGGTCGGTCCATTCGG
2264838|F|0	TGCAGCTCACTTCGAAGCACGGGCCGCTGCATCGAGAGGTACCGGTCGATGATGTACACCGCAAGGTAG
990924|F|0	TGCAGGTGTCGGTGCCTGATGTCATACCGAGGGTTCCTCAACCCTCGCCTGCTATGGAACATCAGCCGG
100009207|F|0	TGCAGCGGTTGCAGCACCACAACCGCGTGCCCCGCCACATGCCGAGATCGGAAGAGCGGTTCAGCAGGA
2293676|F|0	TGCAGTCATCGGGTTCCACTTCCACCATCTGAGTCGAGCCAGAGCTGGAGCCCAGCGATGGCACCGTGG
1120625|F|0	TGCAGGTAGCCTGAAAGAAGGGACAGCAATCGCCGCTGCCTCCCTGTAAATCACATTCGCCGATCCATG
1136198|F|0	TGCAGCTGCTGGCGCATCTACCTCTCAACCCCAAGAAATACTACTGGCTGATTAGTCGGAGAAGTCTAT
1100772|F|0	TGCAGGTTTATTTTGTTTTTAACATTAACCTTGCAGCGTTACTGTACAAGCAAACAGGGGCGCCCAGTT
100002544|F|0	TGCAGACACACATAATCTAGATGCATCATGCAGGGAGCTTTTCTTAATGGAGCAGGAGCATTGAGAAGA
1106943|F|0	TGCAGCGGGGAAGCGACCACACGCAAATGAAGGTGGACAAATGATGGGGGGAAAACACCGCTACAGTTG
1113658|F|0	TGCAGACTTCATTGCGAATCTCCAACATCGTGTTCGCAGCCATGTTAAGATTAAGGAACAACTAACTCG
2251856|F|0	TGCAGGTTAGTCTCGTGGGGATGGAAAGCGGCAAAGCGGAGCGGAACATGGACGTGCACTTCACGCTCG
1254362|F|0	TGCAGTGTGTTTACAAGCCTGTTGCCTTTAACATGGAGCCCACCTTTCAATTAAAAACAATAATTTTTA
1076799|F|0	TGCAGCCGTGGCATGCTTCAGCAGAAGCAGTAGCAGGAGGAGGCGAGCGGGGCTGTGCGGGGAAATCCG
1697488|F|0	TGCAGCGTCCGGTGGCCGGACGCACAAGCTAGCCCTGAACTCTTGAAATGCCGAGATCGGAAGAGCGGT
3064599|F|0	TGCAGGCCGCACGCGAGCGCATCCTTCCTCCACCACCCGAGATCGGAAGAGCGGTTCAGCAGGAATGCC
1121594|F|0	TGCAGTCATTGCGTCTTAGTATATTGTTGGGTGCATTTGTTTCTCACTTTGGGTCCTGTATTTCACCGC
1116754|F|0	TGCAGCCAAAAGACAATGCACTACACGAGGGCAATTTGAAGACCGCCCGATCCAACAGTGTAAACAAGG
2295690|F|0	TGCAGCATCATGGCCGCTGCATCACAGCTCCCGACAGCGTCGACGAGGCTGCATCGCAGTACAAGAAAC
100005247|F|0	TGCAGCGCTGTATAGGAGCTCCCCATCGAAGGCCTCCTGTTCGTCTCCCTCACACAGAGCAGAGCCAAT
1108929|F|0	TGCAGAGTTTTTCTTTTCTTATTACTAACAAAAGAACCTGTGTGTTGCAACGGGTTATGCACTGATGCT
2322516|F|0	TGCAGCATCATGAGTGCCGCCAATTCAGTTTCGTATGGGTATGGCCACGAGTGCCGTGCGGATCATCTC
1209350|F|0	TGCAGTGGCCGAGGAGGTGGAGTGGAGTAAGCGCGGCGCTTGGAGCTGCTGGAAGCTCTGCGCTGGGTC
1119031|F|0	TGCAGCCATTCGGCCCCGTTCCTCGTGCTCGGCTCACCTCCTTCTCCTTCCCGAGATCGGAAGAGCGGT
1101477|F|0	TGCAGTAACCCCTTTAATTTTGTGCATTGTCATTCCACCATGACGTATGTTATGACCGAGATCGGAAGA
1155684|F|0	TGCAGGCGGGGCTGCGCTGAGTCTGTGGGTGGCATCTTTTCTATCCCCGCTCCAACATCATCCACACAC
1211173|F|0	TGCAGCAAAAATACTGTAGACGGTACTGTACGTGAATCCATGTAGCTCGTCCCGAAGATCCATCCGTTG
1109569|F|0	TGCAGGAGTTTGCATTTGGATTAGACTTTTTTTTTTGCGGGCTCATTTGAATTAGACTTGGTCTCCGAG
1115370|F|0	TGCAGCAAATATGGATGTACCAAAGAATATACTACTCGTACAAGATATTTCAAATTAGCAAGATTACGG
2293783|F|0	TGCAGCAACGGCGCCCGCGCTCGTTTTCCCCCACTGGAATCTGCCTTGGCCGCGACCTCGATCTGCCAT
1266704|F|0	TGCAGTCCACCCCGATGAACCTACTTATATACGTATTCGTCAAGTTTCAGGCATAGAGCGACACCTTTT
1116666|F|0	TGCAGTCTGCACTCAGTTCTGTAACACAGAAGATTGTCCTACTCCTCTTCATCTCCGAGATCGGAAGAG
2334139|F|0	TGCAGATCGACCACGTCGACATCTCGGAGCTGCCGCTGCTCAACACCGACCTCGAGGTCCGTGGCGGCT
2275833|F|0	TGCAGGTGACCCGTCGTCGTTATCATCAATATGATCCTTCTCGAACTGCATGTACACGTAGATGCTAAT
998806|F|0	TGCAGAGCGAATGGCAGCAGTGGATGACGGATTTGCCTTCTCTGACTGTATATCTCGGTTTGCCGAGAT
2289210|F|0	TGCAGTGCATCTGCATCTAACTCCTCTCGCACACCCACCTCAACAAGACCCCAAAAAGGGTAGTCGATT
1321599|F|0	TGCAGCTCAGGGGGGTTAGAGGACAGCAGCAGCAGCTGGCTATCACCTCGCTGAACTTGTGGCCGCAGC
1079519|F|0	TGCAGCAAATATGGATGTACCAAAAAATATACTACAAGATATTTCAAATTAGCAAGATTACGGATCAAA
1379242|F|0	TGCAGTGGCTGTGGGTCCAGGGCCCGTCGGTGAGCTGCGTCACCGTGCCTTCGCCCCACTCCCCTTCAT
1108499|F|0	TGCAGAAGGGGAGGAAATCAGTTGGAAAAGAAAAGGGAGATGTTGGTGCATCGGTGGCCTCCAAAGAGG
1161846|F|0	TGCAGATTGGAATTTCTGAAAGGCCTCCACAAGATGAAGGAAGCAATGATCGATCCGAGATCGGAAGAG
1117996|F|0	TGCAGATGGCCAGGTCAACATTCTTAACAAAGAAGTCTCAAGAGGGAGGCTGCCACCAATTAAGATTGC
1116557|F|0	TGCAGCGTGCGCCGGCAAGGGAGCGAGCGCGGTGGAAGATGGTGCGGGGAATTGGGGGCACGCACCGAG
2325914|F|0	TGCAGCCTCGCCTCTGGCCGCGCGGTCCCAACCAAAGCCACCGCTGCCGTTCAGGTCGACCCCAGCCTC
1109426|F|0	TGCAGTTGAAAATCCTTGTCCCATCCCTAAATATCTTGGTTCTTGGGTTGTAGATTCGCAGCACCGTGT
100035092|F|0	TGCAGACAACTCGAGCGCGGAGGAAATCAGCGCAAAATTCGGGGAATAAAACATCGTAGAGCAGTCAGA
1041213|F|0	TGCAGGCTGTGTGATTCGGCTCTGCCTGTTGTTCTTGTGCACTGCTGCTGCTGCTTCTGGTTTTGCCTG
1126396|F|0	TGCAGTGCAGTGGTTTGTGCACTGCACGCGGATGATTTGGCACTTGCCACCGAGATCGGAAGAGCGGTT
1257659|F|0	TGCAGCAGCAGCGTCAGCGCGACGGCGTCCGAGTGCGGCGACAAGCCCAGCACCCTGTCCACGTGCGCC
100035202|F|0	TGCAGCTACACGTGCTAGCCAAGCCGCCAGGGCTTCACCCACGATGGTATGCAGGCGATATCTCTTTAA
3222185|F|0	TGCAGCATTTTCCATGGTACATGTCTAGCTATAGATATTTCTTTGTTGCCATGAAACATGCTAACCGAG
1030957|F|0	TGCAGATTAGTGGTCTCGCACCACCAGCACAACACAGGTCTGACTGCCTGTTTCCATTTCTGTGTTGAC
1107310|F|0	TGCAGCGAGCGGTAGATAGGATTTGTGGTGCGATAGCGGAAAGCGTTTCTTCGGTCTCGCTGAAGCGTC
3024673|F|0	TGCAGCGTCTGATAGTTTCTTCGATATCTCAAGGCTCCGAGATCGGAAGAGCGGTTCAGCAGGAATGCC
1105934|F|0	TGCAGGCGCTCGGCAACATCGCGTTCGCCTACTCGTACTCCATGGTCCTTATAGAAATCCAGGACACGG
1091282|F|0	TGCAGGAACCCCTTCTCCTCCGTCGCCGTCGCCGCACCAGGCGCCTGCCCCGAGATCGGAAGAGCGGTT
2288973|F|0	TGCAGGAGGTGTCAACACCCACTTTGCCTCGAGACAAGTTGCCAGTGTCAAGACCCAGTTTGACTCGAG
1150342|F|0	TGCAGCATCTGCCGTGAAGCCACGCGGGAATGGGACGAGGAGCCAATGTCAGGGCCGGCGATGCCGGAC
992351|F|0	TGCAGCCACCAGGGGTTACTGCGACGGCGTGCTCCTGTCCAGGCAATGGATGCCGTGGCGGCGACCCAG
1240005|F|0	TGCAGGCGCAAGTCAGATGTGTCTCGTGAACTCTGAGCTTGTCCTAAAGCAGAGAATATACATGATCTC
3034109|F|0	TGCAGCATGGAATCCTGGGTTAAAAGCATGGCCATTTATAGTACCCGAGATCGGAAGAGCGGTTCAGCA
1036465|F|0	TGCAGCACACACATCTCATTCACGCCATGGTAATCAATAGTTGATGGAAAACCTCCTCCATCACCTGGT
1104585|F|0	TGCAGCAATGCATGGGAGGACATGCACCCTAGTTTCATGCTCATGGCAGCGTCAACCTCCTTCTCGGAT
2290184|F|0	TGCAGAAGCTCTGCATCCCTCTTCATTGCCTAGATCTGCTCAAGTGCCTCGAGAACCACCTTCATCGAG
2303693|F|0	TGCAGCAACAGCTTACCCTTATATTTGTACTCTCGATCGACGGTGCAAGTTGACACGATTCGACTCGTA
1216044|F|0	TGCAGAGCATCGGGAGGTAGGGTGCAGGTGCAGGGAGAAATGTATGAGCTCTGTCTCCGTGGAGCAAGC
1082939|F|0	TGCAGTGGGCGGCGCGGTCGGTTGCTGCTGGGCGATATAGCGGTGTACCGGAGGTGCTAGAGGATGCAT
1126574|F|0	TGCAGCAGCCTTGAATAAAGGAAAGATGGAGGCGACCACAACCACGGCAATCCCGAGATCGGAAGAGCG
1113761|F|0	TGCAGCCCCCCCTGCGCGAGGCGGAAGTTGGCGTCCCGCGTCAGATCCACGCAGGTGTCCACCAGCGAG
100034967|F|0	TGCAGCGCCAGCTACCTCGCCGTCAACCTCAACTTCACGCACGCGCAGGCCAAGATCGACGCTACCGAG
1255373|F|0	TGCAGAATTCCTGTGAGATTCCCGTGCGCCGAACGCAGCCTAATAGGCCAAGCACCCAGCTGGCAGTAA
1120686|F|0	TGCAGCGCTAGATAGGAATTGCCGCTATTTCTCACACTCCGAGATGTAAGTAGTCTTGCATGTGCGGCG
1118008|F|0	TGCAGATCACTCAGATTTCCTCGTGCATGCAGGCACCCACACGAGACGGCCGAAGCCCTGACCTTGCCG
100003465|F|0	TGCAGTATTCCAAGACTGAACCAGGAAATGACTTCCGAGATCGGAAGAGCGGTTCAGCAGGAATGCCGA
1127090|F|0	TGCAGCGAGACCCTCTGCGTCGTCCGCTCCCGCCTCAGGGTGGACGTGACGAGCGGGCTTTTGGCCCGA
3020669|F|0	TGCAGTTACTAATTTTTAATGGACAATTATGTGATTCTTAGCCGAGATCGGAAGAGCGGTTCAGCAGGA
1178799|F|0	TGCAGCACGAGCTCAAACAAAAGCGATTATCTGCCTCCGATAAGATATACGGAACGGCGTTGCTTTCCG
1150064|F|0	TGCAGGAGAGGAACCAGGCGGCTCTGTCCGCCATCGCCGCAACCAGAACCTCATCATCGTCATGCACCA
3028380|F|0	TGCAGAGCGTGGGGTACATCCCCACCAATGTCGCCACTCAGCCGCCGAGATCGGAAGAGCGGTTCAGCA
1254516|F|0	TGCAGTTAATTTGAAGTAAACAAATGAAGGGAGCAATGGAGTATTCCAAAGATTGAAAGTAATTAAAAA
1106585|F|0	TGCAGGAATCCCACGCGCCAGCGCTGCACAACCATGTTTGCCAGTCCACAGCGGTCAACGCCTGCACCC
100034880|F|0	TGCAGGTGTTTATTGTCGGTTCAATGTTTCTTTTAAGCTCCGAGATCGGAAGAGCGGTTCAGCAGGAAT
1129570|F|0	TGCAGGTTGAACCAGTCCCCTCTATCTGCCTCTGCCGCGGGCCGCACGGCGGTGTCATCGCCTCCCGCG
1019373|F|0	TGCAGCTCCTAAGCCACCAACGGACCTCCATGTGCCTCCGCGGTTAGCTCCTCGTCCGATTCCCCCTCT
1164255|F|0	TGCAGCCAGGACCCACTCCGGCACATCAAGCATCCTGACAGTACAAGGCTTACCGAGATCGGAAGAGCG
1217006|F|0	TGCAGCACTTAATTCAGCACACGAGATCCCCAAAGGCTCGCTAGAGGAGTACATGTAGAACAAGTGCGG
1137775|F|0	TGCAGTTTTTACAATCTGCTCTGACGACTACATGTCCCTCTTGCTTCTTCTTTTTTTGAATTTTCAAAC
1252778|F|0	TGCAGTGTAGCTCATGAGGCACAACACTTGACCCAGCTTTATGGCTTCCCCTTACTGCTATGTGTGAGA
1106016|F|0	TGCAGCGAGGTTGGCTATCTGATCTTGATCTGGGCGGCGACGTACCGCAGCAGTCTACTCTGCTTGCTC
1089361|F|0	TGCAGTGCTCGCAGCGGAAGCACTCGTAGTTGTCGGCGAGGAGTCTCAGGGCGTCCAATGCCGAGTACT
1234664|F|0	TGCAGGAGTGATGGTTGGTTCTGAACTTTACCAGTGCACTCTATCTTAAATCCTGACCCTGATTTATAG
2347197|F|0	TGCAGAAATCCTCCTCTAGCTCCCGCACCTGCTACGGCTCCAACCACAACGCCAGCAGCCCGCTGCCTG
1139565|F|0	TGCAGCGTGTAGATTAGATGGACAGCGGGAGGAGGGCGCGGACCTGGCCGAGCCCGCCTCCGAGGAGTC
1720320|F|0	TGCAGCTGGGCGGTTCCCTGATAGGCGTGTGCGGCTCGCTGGGTTGCAGGCGTGCGGTTATCTGATGCC
1256223|F|0	TGCAGCTGGGAATTGAGCTTCTCAACCATGCCTCCTGGCAAAAACTTGGGCCACGGCGCCCGCACGTGG
2295002|F|0	TGCAGGCCAAGCCACTGCCGACTGCGGGCGCGGACAGCGCGGCTGCTCGAAAGCGCTCACGTCGACAAC
100002354|F|0	TGCAGCCGCCTCCTGAAATCAATAGAGCTAGGCAGCCAGCTGATCCTGTCCGAGATCGGAAGAGCGGTT
1257934|F|0	TGCAGCTAGAGGAGCGCCCCTCAACCAGGCAGCAGAGGTGAAAGGGTGAAACTAGGGAGGGGATTCTGA
1066289|F|0	TGCAGATTTTTATGTACAAAAATTATAATGATTCAGGTGACGTATAAACAGAATGCCCAAATGAAGTTT
1349442|F|0	TGCAGCTATTCCGGTTTGGACTAATCCGGCTTCCCAGCCAATCTTGCCGTTATCACATGTGCAGGTACC
1107392|F|0	TGCAGGACCAATTCAGTTCTGCACACGAAGCCGAAGCGATCCATCTGCCGCTTCAGGTTTCCGCAACCT
1109937|F|0	TGCAGAGGCCCACAAGGATGCAAAGGGCGTTCTTTCACTGCATTACGACAAATATTCACTCACCTCCGA
1383122|F|0	TGCAGGTCACCATCAACAAGTTTGAGGAGCTGAAGAAGAAGAAGGAGGAGGCCGCCTCCGCCGCCGCAA
1105729|F|0	TGCAGCGCAGGAAAGGCACGACGAGCAAGCGGGCGACAGAGAGCGGGTGAGCAGCAGTTGATAAGCAGC
100035709|F|0	TGCAGGTGTTCGATGAATTGCCTCAGCAGAGAGATTGCGTCGTTGAAGCCGAGATCGGAAGAGCGGTTC
2304621|F|0	TGCAGTCGCTCTTGATGAGTGTTGTTGCCTTGTTGAGGCCTGTAGTTTAGGGTGACTGCTCGGCATTGA
2292834|F|0	TGCAGCGGACATTGGTGCTCGAGCAGACCAGGAGCAGCAGCCCCGCTAGTTGCGCTCCCCATGCCCCAG
1114696|F|0	TGCAGCCTAACATCACGCGAGAACAAAGAGGGAGGCGAGCAGCGCCGAGACGACGACGGCGAAGGCCAC
1228194|F|0	TGCAGCCACGTGTGGATCCCTCCCATCTTCGCTCCAGCCGCCTCAACTCACAGCTAGACCACACACAAA
1181418|F|0	TGCAGGCATGCACCATTGAGTCCGCTACAGGAACAGGAACGGCAGAGACGAAAGGATCTGCTGCCGAGT
1381167|F|0	TGCAGACAAAGTGGGCAAGTGGCACAGATCTGCATGTGCTGCTTTGTCAAGGGGATGCATTTGATGACA
1129046|F|0	TGCAGCAGAGCCAACATTATGATCCACTGAAACGCCCGCGTCAACATTCATCTTGATGCACCCCATAGG
1074551|F|0	TGCAGATAGCATGACTAGCTAGGTTCAGAATAGTTGCCCATGTCTTCCAAATCCCCTGTAGATGGCATG
1087177|F|0	TGCAGCCGCTGCCCACCAGTCTGGAGCGCCGCAAGTACGTCGTGGTGGCGCCGAGATCGGAAGAGCGGT
1067298|F|0	TGCAGACAGGACAAAGAGTGGTTCAAATTACTGAATCAGATCATAACTAAAAGCAGGCCATCATGGCGG
1121215|F|0	TGCAGCCAGCATCAGTGGCCCAACAGCAGCCTCGCAGCGCAGCCCACCAGTCCTCCAGCATAGGGTCAT
1145038|F|0	TGCAGCAGCGGGTCGGCGTGCGACAGCAGCGCGACGAGCGGCCGCACCGCCCCGCGATCGGAAGAGCGG
1114412|F|0	TGCAGACAAAGAACGGTTTTCCTCCAAAAATTCAAAGAAACCGATCAAGAACCGAGATCGGAAGAGCGG
1002331|F|0	TGCAGGCTCCGCGAGGCGCCACGAGATCAACGTAGTGGCCGCGGGCTTGAGCCGCTGGTGTGCGCGGCG
1117446|F|0	TGCAGTATATGCATAATAAACGTTTCGCTCTCCCGTTTCGTACGTCACGCTCGCCGAGATCGGAAGAGC
1130858|F|0	TGCAGCACGGCTTTCAAAGCGCACCGCACTCCAAAAATTAACCTCTGGCAGTTGGGGCCACCGAGATCG
1120428|F|0	TGCAGCCGCTTCATGTGGGTGGACCTCAACGAGCCGTACCGTACGCGCCCCAGCAGAACAGTGTCGTCC
1129175|F|0	TGCAGCGCCTATCTTTAAATCGTCCACATACGTTTTGATCACGCTGTCCGCTGTCCGAGATCGGAAGAG
3025282|F|0	TGCAGCAGCATTAGGTTTTCCTAAAACAAAGCACTAGAAGGCCGAGATCGGAAGAGCGGTTCAGCAGGA
100035433|F|0	TGCAGCCGCTTCTGGTCACACCCTGCCTTGCGCCCTACTGTGCCTCGACGCACGCATCCACCCCGAGAT
1105400|F|0	TGCAGTTGTTGCTTCCCCAGTCTGGCCCAACCTGGCATTTTCCTTTCCACCTTGATGGCACCGAGATCG
1133410|F|0	TGCAGCCAACGACTGTTGCCGCTGCTGTCTGGCGCCTGCGATGCTGCGGGGCTCCTGCACGCTGCCGTC
2259797|F|0	TGCAGGACTCGGGCTCTGTTGGTCTTCGAGGAGGACGAACGGGAGGCACGGGAGCTTGGGTGTTGCTGC
1059071|F|0	TGCAGGTCTGACAGTAGAGCACTGGTCAGATCTGTTCGGGATGCAGGTGCTCAAAACAGAGGAACAGAA
1254375|F|0	TGCAGTTTTCAGTTAACCACAAGTGCATTTGTGTGCTAATTCTCAACACCCTGAAATCAAGAGCCCGTT
983229|F|0	TGCAGTATACAAGTAACATATGCCGATTCGGGAAAAAGATCAAGGTAGGTAGGGTCAAGAGACGAGGTG
1233778|F|0	TGCAGCACCCACCTTCGCTGCTAGCCGGATGGACGGCGACGCCGTGGGGGCGTAGCTGGTGCTGCCATG
1167029|F|0	TGCAGTCCTGGGCCACCGTCTACCGCAGTCCCCAGCTTGCTGCCGCCGAAGGAGCGGTCAACCCAGCAA
1382393|F|0	TGCAGGAGCGCGTAGCCCATGAACACCTGCTGCACATACCCCAGCTTGACAGATACTCCATGGTTGCGC
1059610|F|0	TGCAGTTCTTACTAGTCTGGAATCATCAATATATCCAGCACTACAGGTTCGTGGGGGATGGTTTGTACC
1050848|F|0	TGCAGGACGACCTTAAGCCTATGCACGCAGCGGATGACAGAGGAAAGGTTCAGCACCAATGCACGGCGA
1103803|F|0	TGCAGTAAAAAAACTGCAACATTAAAGGGATGCTAACCATGGTTTTGGGTACCAGGCGGTAAATTCGGT
100003469|F|0	TGCAGCTAGGCGTGGGACGCGACCAGGCCTTCATCACCGAGATCGGAAGAGCGGTTCAGCAGGAATGCC
1133649|F|0	TGCAGTACGCGTACCAGCCCCCTCCCCCGCCGATGCAGCAGCAGATGCAGCCGCCGCCGCCCGCGCCCG
1254319|F|0	TGCAGGGCATGTGCTCTGTTTTTTTTTCTAGTTGCTTATTCCTTGCTCTGTTTATTTATCTCATGTACA
1137106|F|0	TGCAGCCAGGGACTGCGTGGTTCCGCCGCTGCCGCCGCTGACGCAGCCCATTGCGGAGCGGTACATGTG
1253189|F|0	TGCAGCTGGGAAGGTGTGGGTTGTGATGGTGCCAGCGGCCGTGTCACGGCACTACGGCTCCCCCAGATC
1119449|F|0	TGCAGCCGCCTGGGTCACCCCTCCCTTGGCAGGAGCATCCATCCCATCCCTCCGAGATCGGAAGAGCGG
1025623|F|0	TGCAGAGGCAGCCCCTTGTACTCCATCACGGCAGCCACGTCCCGCGCCAGCGTGGAGCGGATGATGGCC
2336758|F|0	TGCAGTTAGCCATGTGTGCGGAGTGCATGGACGCGTTTGTTTGATTTGAGGGATGTGGATGCTCGACGA
1084504|F|0	TGCAGTTTCAGTTGAGCGACCTCGGCTGTCCTCATCTCGCGCTCAAGCGAGCCTCCCCGCCGTCAAGCC
3024967|F|0	TGCAGTAGGGCAATGGCACGGTTGCACCTCTTTCCTTCCAAAGCCGAGATCGGAAGAGCGGTTCAGCAG
1206990|F|0	TGCAGCCTCGCTAGTTTTTTTTTTCATTTCAAGAAAATACAGCAGGCACTACCGAGATCGGAAGAGCGG
1104356|F|0	TGCAGTGACAATGTCGGCAATCAGTCCCTGCACACGCCCACTGTTATGATTGCAGAACCATGAACAGCA
1233938|F|0	TGCAGCATAGGATTATTATACCGTGTGATCTGGCTAGCTGGAACTAGAAGATAAGCACCCGCCCTAGAA
1240704|F|0	TGCAGCAGCCACAGCTCCTCCCGATCCAAAAATCCATCCCTACCAATCCTGCCCGAGCACCTCGCCACC
1262075|F|0	TGCAGGCGGTAGTGGTGACGGAGGGGAAGGCCCTAGCCGCGGTGGGCAATGAGATTGACCGCCTCCGAG
1217982|F|0	TGCAGAACGTGGGGATGGTGTCAGGGTGGATGACGGGCGGGGATCGCGCGCGGAGGAGGCCGCGGTCGT
1071324|F|0	TGCAGAAGGGATCGTGGTCACCGACATATCACCACCATAGATCATTGACCCGAGATCGGAAGAGCGGTT
1031938|F|0	TGCAGCTCACCAACCAAGGAGAAGGAGTGAAAACAATCTGATAGACGGCCACCACCACCGTCCACAGGA
1283175|F|0	TGCAGTTCAGCTGTACTAGAGCTGGGAGAGGTCTCGTTACCCTTGTGAAACCCGAGATCGGAAGAGCGG
3026975|F|0	TGCAGGGTAGACATGCTTGTGCTGGCAGTTTCACCGCCGAGATCGGAAGAGCGGTTCAGCAGGAATGCC
1314856|F|0	TGCAGAAGCACGCGCTTTAGCCCTGGAGATCCTTGCTGCCGAAGGTCTGCGACACGGACACATTGGCCT
1100060|F|0	TGCAGGAAGATATTGGTTCGGCCATGGAATCGTCGCCTGATCTGAATGTGGAAATCTTCCGAGATCGGA
1202272|F|0	TGCAGAAAGAAAGTATTACAGAGGGGTCAGGGAGGACGTTGACGCGACACCAGGTAATTGATGCCCGAC
1250501|F|0	TGCAGCTTAATGGAGGATGTTCACCGCTGCCAACTCCGGCGATCTCGGCGGCAGACCAGGCGAGGCTGA
100006958|F|0	TGCAGGTCCAGCGCGACGGTCGCTGGGTGGCCGTAAGCCCCGTTCCCGAGATCGGAAGAGCGGTTCAGC
100030516|F|0	TGCAGGCACAGGGGGAGACGTCCGAGGTGCCGATTCGTCCGAGATCGGAAGAGCGGTTCAGCAGGAATG
1255908|F|0	TGCAGCTGTGGCGTTGTAATGGCGTCAGAGAATCAACTAGCTCGCTGATGCATGCCTAGGGGGGAAAGC
2281249|F|0	TGCAGGACACGTGTAGTGGCGTCGAGGACGTCGCCAAGGAGGAATATAGGACGAGTGCACTGAGGGGAG
1162440|F|0	TGCAGTATTTTCGTACCTAAAGTCAGAAAATGAAAAAAAAAATCATCAATCATTCGGCTTCGATTTATC
1136199|F|0	TGCAGGTACAGTCAGGTGTATAGATTACTTTTCCATGTCAGTTACGGCCGAGATCGGAAGAGCGGGTCA
100000687|F|0	TGCAGGTCTAGGATTATCGAGCAAAGGAACTAGGCAGAATGTTGCCGAGATCGGAAGAGCGGTTCAGCA
1108156|F|0	TGCAGTTGGGCACTTGGGCTGTAGCCTGTAGGTGCTTGACTTAGAGGAGAAAATGGTGAGCGTGTTTCT
1220861|F|0	TGCAGAACTAGCTAACACTTTTTTTTTTCGGGAACACTTGTATTACTCAAATGACGGTCTGCTAGCTCA
1205940|F|0	TGCAGCAGCAGCGTGATGAGGCGAAGATGGTGAGGAGTTGCGAGAGGACGGAGCAGTAGCAGCACGTGG
1176545|F|0	TGCAGAACCGAGCAGGCATCATGACCACACAAGCCGAACAGAAAAATCCAAGCTCAAGTGGGTTATTGG
1248732|F|0	TGCAGCTGGCCGCGTGCCTTCCCCGAACTCCTCCTTCCTACCCACCGCTGTCGTTCTCCCACCCCTCCA
1268298|F|0	TGCAGTCCGATTACCCTGCCTTCCATGATGCTGACAAGGATAAGAGGTACAATACCGCGCCGAGATCGG
1150266|F|0	TGCAGGAGTGCGGTCTTGAACTGCCAGACACCACGGCCGCTGGAGGCCGAGATCGGAAGAGCGGGTCAG
1102794|F|0	TGCAGTGGGCACGAGACATTTCCTTGTCTTTGTTCCTCGGACGCACGCCACAGGAGCCTATTCCAGTGA
1023576|F|0	TGCAGAAGCCTAGACGTACAAGACGACAGCATGCACATATATATGGCTACAGGTGACAAACAGTACGTA
1158333|F|0	TGCAGGTGGCATGATGCGATCTGCTTCTCTTCTTTTTCCTCCACTTCTTCTTGGCTTCTTCTCCGGTGA
1004692|F|0	TGCAGCTTGGGATAGGAAGAGAAGGTGAGGTGAGGAGGAGAGAGTGGGGGCGGCGGTGGGAGACGAGAA
1163501|F|0	TGCAGTTGCTTTAATACAACGTCCATGGTGCCGCAACCCGCGATCTCGCCGAGATCGGAAGAGCGGTTC
1296934|F|0	TGCAGGTAGACTTTCACAAAATATAGAAGATACTTTTCCATCGTCTGTGCATGGCAAGGGGCTAGCCAA
1129517|F|0	TGCAGCTTCCTGAGATCCACTCTTTGATTAGCCATGTCATCGGTTTGATTGGCTTTTGCTTGTAAGTAA
